# Supplementary material for: (2E,6E)-2,6-Bis(2,6-dichloro­benzyl­idene)­cyclo­hexa­none
Source: Acta Crystallogr Sect E Struct Rep Online. 2012 Feb 17;68(Pt 3):o778. doi: 10.1107/S1600536812006629 (PMC3297849; doi:10.1107/S1600536812006629)
Supplement: Supplementary file 1 [file e-68-0o778-sup1.cif]

##############################################################################
#                                                                            #
# This CIF contains the data in a paper accepted for publication in          #
# Acta Crystallographica Section E. It conforms to the requirements of       #
# Notes for Authors for Acta Crystallographica Section E, and has been       #
# peer reviewed under the auspices of the IUCr Commission on Journals.       #
#                                                                            #
# Full details of the Crystallographic Information File format               #
# are given in the paper "The Crystallographic Information File (CIF):       #
# a New Standard Archive File for Crystallography" by S. R. Hall, F. H.      #
# Allen and I. D. Brown [Acta Cryst. (1991), A47, 655-685].                  #
#                                                                            #
# The current version of the core CIF dictionary is obtainable from          #
# ftp://ftp.iucr.org/pub/cif_core.dic.                                       #
#                                                                            #
# Software is freely available for graphical display of the structure(s)     #
# in this CIF. For information consult the CIF software page                 #
# http://www.iucr.org/resources/cif/software.                                #
#                                                                            #
# This file may be used for bona fide research purposes within the           #
# scientific community so long as proper attribution is given to the journal # 
# article from which it was obtained.                                        #
#                                                                            #
##############################################################################
data_I
_audit_creation_method     SHELXL-97
_chemical_name_systematic
;
(2<i>E</i>,6<i>E</i>)-2,6-Bis(2,6-dichlorobenzylidene)cyclohexanone
;
_chemical_name_common     ?
_chemical_formula_moiety     'C20 H14 Cl4 O'
_chemical_formula_sum     'C20 H14 Cl4 O'
_chemical_formula_iupac     'C20 H14 Cl4 O'
_chemical_formula_weight     412.11
_chemical_melting_point     ?
_symmetry_cell_setting     orthorhombic
_symmetry_space_group_name_H-M     'P n a 21'
_symmetry_space_group_name_Hall     'P 2c -2n'
loop_
    _symmetry_equiv_pos_as_xyz
    'x, y, z'
    '-x, -y, z+1/2'
    'x+1/2, -y+1/2, z'
    '-x+1/2, y+1/2, z+1/2'
_cell_length_a     17.917(4)
_cell_length_b     7.3094(15)
_cell_length_c     14.093(3)
_cell_angle_alpha     90.00
_cell_angle_beta     90.00
_cell_angle_gamma     90.00
_cell_volume     1845.7(7)
_cell_formula_units_Z     4
_cell_measurement_reflns_used     4949
_cell_measurement_theta_min     2.27
_cell_measurement_theta_max     29.15
_cell_measurement_temperature     120(2)
_exptl_crystal_description     needle
_exptl_crystal_colour     yellow
_exptl_crystal_size_max     0.6
_exptl_crystal_size_mid     0.35
_exptl_crystal_size_min     0.33
_exptl_crystal_density_diffrn     1.483
_exptl_crystal_density_meas     ?
_exptl_crystal_density_method     'not measured'
_exptl_crystal_F_000     840
_exptl_absorpt_coefficient_mu     0.647
_exptl_absorpt_correction_type     none
_exptl_absorpt_process_details     ?
_exptl_absorpt_correction_T_min     ?
_exptl_absorpt_correction_T_max     ?
_exptl_special_details
;
;
_diffrn_ambient_temperature     120(2)
_diffrn_radiation_type     MoK\a
_diffrn_radiation_wavelength     0.71073
_diffrn_radiation_source     'fine-focus sealed tube'
_diffrn_radiation_monochromator     graphite
_diffrn_measurement_device_type     'Stoe IPDS 2T'
_diffrn_measurement_method     'rotation method'
_diffrn_detector_area_resol_mean     ?
_diffrn_reflns_number     13510
_diffrn_reflns_av_R_equivalents     0.0432
_diffrn_reflns_av_sigmaI/netI     0.0310
_diffrn_reflns_theta_min     2.27
_diffrn_reflns_theta_max     29.15
_diffrn_reflns_theta_full     29.15
_diffrn_measured_fraction_theta_max     0.999
_diffrn_measured_fraction_theta_full     0.999
_diffrn_reflns_limit_h_min     -24
_diffrn_reflns_limit_h_max     24
_diffrn_reflns_limit_k_min     -8
_diffrn_reflns_limit_k_max     10
_diffrn_reflns_limit_l_min     -19
_diffrn_reflns_limit_l_max     19
_diffrn_standards_number     0
_diffrn_standards_interval_count     ?
_diffrn_standards_interval_time     ?
_diffrn_standards_decay_%     ?
_refine_special_details
;
Refinement of <i>F</i>^2^ against ALL reflections. The weighted <i>R</i>-factor
<i>wR</i> and goodness of fit <i>S</i> are based on <i>F</i>^2^, conventional
<i>R</i>-factors <i>R</i> are based on <i>F</i>, with <i>F</i> set to zero for
negative <i>F</i>^2^. The threshold expression of <i>F</i>^2^ >
\s(<i>F</i>^2^) is used only for calculating <i>R</i>-factors(gt) <i>etc</i>.
and is not relevant to the choice of reflections for refinement.
<i>R</i>-factors based on <i>F</i>^2^ are statistically about twice as large
as those based on <i>F</i>, and <i>R</i>- factors based on ALL data will be
even larger.
;
_reflns_number_total     4946
_reflns_number_gt     4682
_reflns_threshold_expression     I>2sigma(I)
_refine_ls_structure_factor_coef     Fsqd
_refine_ls_matrix_type     full
_refine_ls_R_factor_all     0.0338
_refine_ls_R_factor_gt     0.0306
_refine_ls_wR_factor_gt     0.0697
_refine_ls_wR_factor_ref     0.0711
_refine_ls_goodness_of_fit_ref     1.042
_refine_ls_restrained_S_all     1.042
_refine_ls_number_reflns     4946
_refine_ls_number_parameters     226
_refine_ls_number_restraints     1
_refine_ls_hydrogen_treatment     constr
_refine_ls_weighting_scheme     calc
_refine_ls_weighting_details
         'calc w=1/[\s^2^(Fo^2^)+(0.0318P)^2^+0.5994P] where P=(Fo^2^+2Fc^2^)/3'
_atom_sites_solution_hydrogens     geom
_atom_sites_solution_primary     direct
_atom_sites_solution_secondary     difmap
_refine_ls_shift/su_max     0.001
_refine_ls_shift/su_mean     0.000
_refine_diff_density_max     0.246
_refine_diff_density_min     -0.204
_refine_ls_extinction_method     none
_refine_ls_extinction_coef     ?
_refine_ls_abs_structure_details     'Flack (1983), 2369 Friedel pairs'
_refine_ls_abs_structure_Flack     0.01(4)
loop_
    _atom_type_symbol
    _atom_type_description
    _atom_type_scat_dispersion_real
    _atom_type_scat_dispersion_imag
    _atom_type_scat_source
    'C' 'C' 0.0033 0.0016
                         'International Tables Vol C Tables 4.2.6.8 and 6.1.1.4'
    'H' 'H' 0.0000 0.0000
                         'International Tables Vol C Tables 4.2.6.8 and 6.1.1.4'
    'O' 'O' 0.0106 0.0060
                         'International Tables Vol C Tables 4.2.6.8 and 6.1.1.4'
    'Cl' 'Cl' 0.1484 0.1585
                         'International Tables Vol C Tables 4.2.6.8 and 6.1.1.4'
_computing_data_collection     'X-AREA (Stoe & Cie, 2005)'
_computing_cell_refinement     'X-AREA (Stoe & Cie, 2005)'
_computing_data_reduction     'X-RED32 (Stoe & Cie, 2005)'
_computing_structure_solution     'SHELXTL (Sheldrick, 2008)'
_computing_structure_refinement     'SHELXTL (Sheldrick, 2008)'
_computing_molecular_graphics     'SHELXTL (Sheldrick, 2008)'
_computing_publication_material     'SHELXTL (Sheldrick, 2008)'
loop_
    _atom_site_type_symbol
    _atom_site_label
    _atom_site_fract_x
    _atom_site_fract_y
    _atom_site_fract_z
    _atom_site_U_iso_or_equiv
    _atom_site_adp_type
    _atom_site_calc_flag
    _atom_site_refinement_flags
    _atom_site_occupancy
    _atom_site_symmetry_multiplicity
    _atom_site_disorder_assembly
    _atom_site_disorder_group
    Cl Cl1 0.23181(3) 1.40628(7) 0.99333(3) 0.03179(11) Uani d . 1 1 . .
    Cl Cl3 -0.14648(3) 0.88978(7) 0.82912(3) 0.03028(10) Uani d . 1 1 . .
    Cl Cl4 0.05216(3) 0.35099(7) 0.89917(4) 0.03460(11) Uani d . 1 1 . .
    Cl Cl2 0.30403(3) 0.77001(7) 1.16748(4) 0.03902(13) Uani d . 1 1 . .
    C C12 0.04419(9) 0.8310(2) 0.91901(11) 0.0196(3) Uani d . 1 1 . .
    O O1 0.04467(7) 0.94480(19) 1.07669(9) 0.0237(3) Uani d . 1 1 . .
    C C6 0.27374(10) 1.0891(2) 1.07795(12) 0.0211(3) Uani d . 1 1 . .
    C C13 0.07918(9) 0.9234(2) 1.00226(12) 0.0185(3) Uani d . 1 1 . .
    C C7 0.19499(9) 1.0268(2) 1.07289(12) 0.0199(3) Uani d . 1 1 . .
    H H7 0.1686 1.0178 1.1295 0.024 Uiso calc R 1 1 . .
    C C9 0.19554(9) 0.9844(3) 0.89597(12) 0.0253(3) Uani d . 1 1 . .
    H H9A 0.2490 0.9679 0.9032 0.030 Uiso calc R 1 1 . .
    H H9B 0.1872 1.1026 0.8666 0.030 Uiso calc R 1 1 . .
    C C15 -0.05043(9) 0.6110(2) 0.85940(12) 0.0209(3) Uani d . 1 1 . .
    C C5 0.32884(10) 0.9818(3) 1.12039(12) 0.0252(4) Uani d . 1 1 . .
    C C18 -0.11451(11) 0.3989(3) 0.71361(15) 0.0317(4) Uani d . 1 1 . .
    H H18 -0.1354 0.3295 0.6651 0.038 Uiso calc R 1 1 . .
    C C8 0.15938(9) 0.9827(2) 0.99274(12) 0.0186(3) Uani d . 1 1 . .
    C C1 0.29745(11) 1.2584(3) 1.04280(12) 0.0253(4) Uani d . 1 1 . .
    C C16 -0.02454(10) 0.4355(3) 0.83722(14) 0.0246(3) Uani d . 1 1 . .
    C C10 0.16500(10) 0.8350(3) 0.83127(13) 0.0278(4) Uani d . 1 1 . .
    H H10A 0.1873 0.8457 0.7688 0.033 Uiso calc R 1 1 . .
    H H10B 0.1777 0.7157 0.8568 0.033 Uiso calc R 1 1 . .
    C C19 -0.14239(10) 0.5721(3) 0.73292(14) 0.0281(4) Uani d . 1 1 . .
    H H19 -0.1820 0.6191 0.6979 0.034 Uiso calc R 1 1 . .
    C C11 0.08055(10) 0.8530(3) 0.82365(12) 0.0260(4) Uani d . 1 1 . .
    H H11A 0.0681 0.9721 0.7978 0.031 Uiso calc R 1 1 . .
    H H11B 0.0615 0.7605 0.7806 0.031 Uiso calc R 1 1 . .
    C C3 0.42366(10) 1.2027(3) 1.08876(13) 0.0318(4) Uani d . 1 1 . .
    H H3 0.4733 1.2393 1.0916 0.038 Uiso calc R 1 1 . .
    C C14 -0.01489(9) 0.7245(2) 0.93404(12) 0.0211(3) Uani d . 1 1 . .
    H H14 -0.0350 0.7210 0.9948 0.025 Uiso calc R 1 1 . .
    C C20 -0.11038(10) 0.6741(3) 0.80531(12) 0.0222(3) Uani d . 1 1 . .
    C C17 -0.05563(11) 0.3289(3) 0.76625(15) 0.0295(4) Uani d . 1 1 . .
    H H17 -0.0373 0.2122 0.7541 0.035 Uiso calc R 1 1 . .
    C C4 0.40302(11) 1.0347(3) 1.12538(14) 0.0296(4) Uani d . 1 1 . .
    H H4 0.4384 0.9584 1.1530 0.036 Uiso calc R 1 1 . .
    C C2 0.37123(11) 1.3166(3) 1.04810(13) 0.0298(4) Uani d . 1 1 . .
    H H2 0.3850 1.4306 1.0246 0.036 Uiso calc R 1 1 . .
loop_
    _atom_site_aniso_label
    _atom_site_aniso_U_11
    _atom_site_aniso_U_22
    _atom_site_aniso_U_33
    _atom_site_aniso_U_12
    _atom_site_aniso_U_13
    _atom_site_aniso_U_23
    Cl1 0.0347(2) 0.0280(2) 0.0326(2) -0.00606(18) -0.00506(19) 0.0103(2)
    Cl3 0.0346(2) 0.0290(2) 0.0272(2) 0.00852(18) -0.00735(18) -0.00764(19)
    Cl4 0.0329(2) 0.0303(2) 0.0406(3) 0.00904(18) -0.0048(2) -0.0030(2)
    Cl2 0.0393(2) 0.0295(2) 0.0483(3) -0.0027(2) -0.0170(2) 0.0103(2)
    C12 0.0205(7) 0.0212(8) 0.0172(7) 0.0006(6) -0.0003(6) -0.0023(6)
    O1 0.0229(6) 0.0316(7) 0.0167(5) -0.0022(5) 0.0025(4) -0.0034(5)
    C6 0.0233(7) 0.0252(8) 0.0147(6) -0.0025(6) -0.0014(6) -0.0006(6)
    C13 0.0185(7) 0.0214(7) 0.0157(7) 0.0020(6) 0.0008(6) 0.0017(6)
    C7 0.0214(7) 0.0217(7) 0.0166(7) -0.0015(6) -0.0011(6) 0.0020(6)
    C9 0.0218(8) 0.0344(10) 0.0197(7) -0.0056(7) 0.0038(7) -0.0032(8)
    C15 0.0188(7) 0.0219(8) 0.0219(7) -0.0041(6) 0.0023(6) -0.0011(6)
    C5 0.0273(9) 0.0279(9) 0.0204(8) -0.0009(7) -0.0027(7) -0.0023(7)
    C18 0.0259(9) 0.0345(10) 0.0348(10) -0.0081(8) 0.0025(7) -0.0151(9)
    C8 0.0196(7) 0.0193(7) 0.0169(6) -0.0001(6) 0.0001(6) 0.0010(6)
    C1 0.0267(8) 0.0313(9) 0.0179(7) -0.0039(7) -0.0008(6) 0.0017(7)
    C16 0.0228(7) 0.0228(8) 0.0283(9) -0.0013(6) 0.0026(7) -0.0026(7)
    C10 0.0276(8) 0.0360(10) 0.0197(7) -0.0038(7) 0.0050(7) -0.0068(8)
    C19 0.0233(8) 0.0340(10) 0.0270(9) -0.0018(7) -0.0015(7) -0.0090(8)
    C11 0.0289(8) 0.0331(10) 0.0160(7) -0.0077(7) 0.0011(7) -0.0018(7)
    C3 0.0220(8) 0.0518(12) 0.0216(8) -0.0093(8) 0.0008(7) -0.0069(8)
    C14 0.0212(7) 0.0233(8) 0.0187(7) -0.0006(7) -0.0001(6) -0.0014(6)
    C20 0.0217(8) 0.0232(8) 0.0216(8) -0.0014(7) 0.0017(6) -0.0040(6)
    C17 0.0281(9) 0.0241(9) 0.0362(10) -0.0048(7) 0.0066(8) -0.0085(8)
    C4 0.0232(8) 0.0412(11) 0.0243(8) 0.0021(8) -0.0063(7) -0.0062(8)
    C2 0.0299(9) 0.0386(10) 0.0210(8) -0.0137(8) 0.0032(7) 0.0017(8)
_geom_special_details
;
All e.s.d.'s (except the e.s.d. in the dihedral angle between two l.s. planes)
are estimated using the full covariance matrix. The cell e.s.d.'s are taken
into account individually in the estimation of e.s.d.'s in distances, angles
and torsion angles; correlations between e.s.d.'s in cell parameters are only
used when they are defined by crystal symmetry. An approximate (isotropic)
treatment of cell e.s.d.'s is used for estimating e.s.d.'s involving l.s.
planes.
;
loop_
    _geom_bond_atom_site_label_1
    _geom_bond_atom_site_label_2
    _geom_bond_site_symmetry_2
    _geom_bond_distance
    _geom_bond_publ_flag
    Cl1 C1 . 1.743(2) ?
    Cl3 C20 . 1.7370(19) ?
    Cl4 C16 . 1.7414(19) ?
    Cl2 C5 . 1.742(2) ?
    C12 C14 . 1.331(2) ?
    C12 C13 . 1.492(2) ?
    C12 C11 . 1.502(2) ?
    O1 C13 . 1.228(2) ?
    C6 C5 . 1.396(3) ?
    C6 C1 . 1.399(3) ?
    C6 C7 . 1.484(2) ?
    C13 C8 . 1.507(2) ?
    C7 C8 . 1.337(2) ?
    C7 H7 . 0.9300 ?
    C9 C8 . 1.510(2) ?
    C9 C10 . 1.524(3) ?
    C9 H9A . 0.9700 ?
    C9 H9B . 0.9700 ?
    C15 C20 . 1.396(2) ?
    C15 C16 . 1.399(3) ?
    C15 C14 . 1.483(2) ?
    C5 C4 . 1.386(3) ?
    C18 C17 . 1.388(3) ?
    C18 C19 . 1.388(3) ?
    C18 H18 . 0.9300 ?
    C1 C2 . 1.391(3) ?
    C16 C17 . 1.385(3) ?
    C10 C11 . 1.523(3) ?
    C10 H10A . 0.9700 ?
    C10 H10B . 0.9700 ?
    C19 C20 . 1.388(2) ?
    C19 H19 . 0.9300 ?
    C11 H11A . 0.9700 ?
    C11 H11B . 0.9700 ?
    C3 C2 . 1.380(3) ?
    C3 C4 . 1.382(3) ?
    C3 H3 . 0.9300 ?
    C14 H14 . 0.9300 ?
    C17 H17 . 0.9300 ?
    C4 H4 . 0.9300 ?
    C2 H2 . 0.9300 ?
loop_
    _geom_angle_atom_site_label_1
    _geom_angle_atom_site_label_2
    _geom_angle_atom_site_label_3
    _geom_angle_site_symmetry_1
    _geom_angle_site_symmetry_3
    _geom_angle
    _geom_angle_publ_flag
    C14 C12 C13 . . 118.29(15) ?
    C14 C12 C11 . . 123.35(15) ?
    C13 C12 C11 . . 118.23(14) ?
    C5 C6 C1 . . 115.73(17) ?
    C5 C6 C7 . . 121.37(17) ?
    C1 C6 C7 . . 122.89(16) ?
    O1 C13 C12 . . 121.19(15) ?
    O1 C13 C8 . . 121.32(16) ?
    C12 C13 C8 . . 117.45(14) ?
    C8 C7 C6 . . 124.63(15) ?
    C8 C7 H7 . . 117.7 ?
    C6 C7 H7 . . 117.7 ?
    C8 C9 C10 . . 112.35(15) ?
    C8 C9 H9A . . 109.1 ?
    C10 C9 H9A . . 109.1 ?
    C8 C9 H9B . . 109.1 ?
    C10 C9 H9B . . 109.1 ?
    H9A C9 H9B . . 107.9 ?
    C20 C15 C16 . . 115.85(16) ?
    C20 C15 C14 . . 122.20(16) ?
    C16 C15 C14 . . 121.93(16) ?
    C4 C5 C6 . . 122.88(19) ?
    C4 C5 Cl2 . . 118.28(15) ?
    C6 C5 Cl2 . . 118.83(14) ?
    C17 C18 C19 . . 120.36(18) ?
    C17 C18 H18 . . 119.8 ?
    C19 C18 H18 . . 119.8 ?
    C7 C8 C13 . . 116.69(15) ?
    C7 C8 C9 . . 123.82(15) ?
    C13 C8 C9 . . 119.47(14) ?
    C2 C1 C6 . . 122.69(18) ?
    C2 C1 Cl1 . . 118.25(16) ?
    C6 C1 Cl1 . . 119.03(14) ?
    C17 C16 C15 . . 122.94(18) ?
    C17 C16 Cl4 . . 118.69(15) ?
    C15 C16 Cl4 . . 118.34(14) ?
    C11 C10 C9 . . 109.69(15) ?
    C11 C10 H10A . . 109.7 ?
    C9 C10 H10A . . 109.7 ?
    C11 C10 H10B . . 109.7 ?
    C9 C10 H10B . . 109.7 ?
    H10A C10 H10B . . 108.2 ?
    C18 C19 C20 . . 119.04(18) ?
    C18 C19 H19 . . 120.5 ?
    C20 C19 H19 . . 120.5 ?
    C12 C11 C10 . . 111.02(15) ?
    C12 C11 H11A . . 109.4 ?
    C10 C11 H11A . . 109.4 ?
    C12 C11 H11B . . 109.4 ?
    C10 C11 H11B . . 109.4 ?
    H11A C11 H11B . . 108.0 ?
    C2 C3 C4 . . 120.58(18) ?
    C2 C3 H3 . . 119.7 ?
    C4 C3 H3 . . 119.7 ?
    C12 C14 C15 . . 123.77(15) ?
    C12 C14 H14 . . 118.1 ?
    C15 C14 H14 . . 118.1 ?
    C19 C20 C15 . . 122.83(18) ?
    C19 C20 Cl3 . . 118.41(14) ?
    C15 C20 Cl3 . . 118.76(13) ?
    C16 C17 C18 . . 118.97(18) ?
    C16 C17 H17 . . 120.5 ?
    C18 C17 H17 . . 120.5 ?
    C3 C4 C5 . . 119.07(19) ?
    C3 C4 H4 . . 120.5 ?
    C5 C4 H4 . . 120.5 ?
    C3 C2 C1 . . 119.02(19) ?
    C3 C2 H2 . . 120.5 ?
    C1 C2 H2 . . 120.5 ?
loop_
    _geom_torsion_atom_site_label_1
    _geom_torsion_atom_site_label_2
    _geom_torsion_atom_site_label_3
    _geom_torsion_atom_site_label_4
    _geom_torsion_site_symmetry_1
    _geom_torsion_site_symmetry_2
    _geom_torsion_site_symmetry_3
    _geom_torsion_site_symmetry_4
    _geom_torsion
    _geom_torsion_publ_flag
    C14 C12 C13 O1 . . . . -20.1(3) ?
    C11 C12 C13 O1 . . . . 163.96(17) ?
    C14 C12 C13 C8 . . . . 157.57(16) ?
    C11 C12 C13 C8 . . . . -18.4(2) ?
    C5 C6 C7 C8 . . . . -112.5(2) ?
    C1 C6 C7 C8 . . . . 68.8(3) ?
    C1 C6 C5 C4 . . . . -2.0(3) ?
    C7 C6 C5 C4 . . . . 179.24(17) ?
    C1 C6 C5 Cl2 . . . . 179.18(13) ?
    C7 C6 C5 Cl2 . . . . 0.4(2) ?
    C6 C7 C8 C13 . . . . -179.65(16) ?
    C6 C7 C8 C9 . . . . 2.1(3) ?
    O1 C13 C8 C7 . . . . 12.3(2) ?
    C12 C13 C8 C7 . . . . -165.39(16) ?
    O1 C13 C8 C9 . . . . -169.41(17) ?
    C12 C13 C8 C9 . . . . 12.9(2) ?
    C10 C9 C8 C7 . . . . 146.11(18) ?
    C10 C9 C8 C13 . . . . -32.1(2) ?
    C5 C6 C1 C2 . . . . 0.9(3) ?
    C7 C6 C1 C2 . . . . 179.69(17) ?
    C5 C6 C1 Cl1 . . . . -177.17(13) ?
    C7 C6 C1 Cl1 . . . . 1.6(2) ?
    C20 C15 C16 C17 . . . . 0.1(3) ?
    C14 C15 C16 C17 . . . . -178.32(17) ?
    C20 C15 C16 Cl4 . . . . 177.86(13) ?
    C14 C15 C16 Cl4 . . . . -0.5(2) ?
    C8 C9 C10 C11 . . . . 55.7(2) ?
    C17 C18 C19 C20 . . . . 0.2(3) ?
    C14 C12 C11 C10 . . . . -132.96(18) ?
    C13 C12 C11 C10 . . . . 42.8(2) ?
    C9 C10 C11 C12 . . . . -61.2(2) ?
    C13 C12 C14 C15 . . . . -173.89(16) ?
    C11 C12 C14 C15 . . . . 1.8(3) ?
    C20 C15 C14 C12 . . . . -92.9(2) ?
    C16 C15 C14 C12 . . . . 85.4(2) ?
    C18 C19 C20 C15 . . . . 0.7(3) ?
    C18 C19 C20 Cl3 . . . . -179.49(15) ?
    C16 C15 C20 C19 . . . . -0.8(3) ?
    C14 C15 C20 C19 . . . . 177.55(17) ?
    C16 C15 C20 Cl3 . . . . 179.37(13) ?
    C14 C15 C20 Cl3 . . . . -2.3(2) ?
    C15 C16 C17 C18 . . . . 0.8(3) ?
    Cl4 C16 C17 C18 . . . . -176.99(15) ?
    C19 C18 C17 C16 . . . . -0.9(3) ?
    C2 C3 C4 C5 . . . . 0.2(3) ?
    C6 C5 C4 C3 . . . . 1.4(3) ?
    Cl2 C5 C4 C3 . . . . -179.70(14) ?
    C4 C3 C2 C1 . . . . -1.2(3) ?
    C6 C1 C2 C3 . . . . 0.6(3) ?
    Cl1 C1 C2 C3 . . . . 178.73(14) ?
data_global
_journal_date_recd_electronic     2012-02-06
_journal_date_accepted     2012-02-14
_journal_name_full     'Acta Crystallographica, Section E'
_journal_year     2012
_journal_volume     68
_journal_issue      3
_journal_page_first     o778
_journal_page_last     o778
_journal_paper_category     QO
_journal_paper_doi     10.1107/S1600536812006629
_journal_coeditor_code     XU5466
_publ_contact_author
;
  'Mahdavinia, Gholam Hossein'
   Department of Chemistry
   Marvdasht Branch
   Islamic Azad University
   Marvdasht
   Iran
;
_publ_contact_author_email     'hmahdavinia@gmail.com'
_publ_contact_author_fax     '0098 0728 3311174'
_publ_contact_author_phone     '0098 0728 3311163'
_publ_section_title
;
(2<i>E</i>,6<i>E</i>)-2,6-Bis(2,6-dichlorobenzylidene)cyclohexanone
;
loop_
    _publ_author_name
    _publ_author_address
    'Mahdavinia, Gholam Hossein'
;      Department of Chemistry
       Marvdasht Branch
       Islamic Azad University
       Marvdasht
       Iran
;
    'Mirzazadeh, Maryam '
;      Department of Chemistry
       Marvdasht Branch
       Islamic Azad University
       Marvdasht
       Iran
;
    'Amani, Vahid'
;      Department of Chemistry
       Shahre-Rey Branch
       Islamic Azad University
       Tehran
       Iran
;
    'Notash, Behrouz'
;      Department of Chemistry
       Shahid Beheshti University
       GC, Evin
       Tehran 1983963113
       Iran
;
