# Supplementary material for: (2E,6E)-2,6-Bis(2,6-dichloro­benzyl­idene)­cyclo­hexa­none
Source: Acta Crystallogr Sect E Struct Rep Online. 2012 Feb 17;68(Pt 3):o778. doi: 10.1107/S1600536812006629 (PMC3297849; doi:10.1107/S1600536812006629)
Supplement: Supplementary file 2 [file e-68-0o778-Isup2.hkl]

# 
# h,k,l, Fc-squared, Fo-squared, sigma(Fo-squared) and status flag 
# 
data_I
_shelx_title ' KHC182H in Pna2(1)' 
_shelx_refln_list_code          4 
_shelx_F_calc_maximum      167.17 
_exptl_crystal_F_000       760.00 
_reflns_d_resolution_high  0.7295 
 
loop_ 
 _symmetry_equiv_pos_as_xyz 
 'x, y, z' 
 '-x, -y, z+1/2' 
 'x+1/2, -y+1/2, z' 
 '-x+1/2, y+1/2, z+1/2' 
 
_cell_length_a    17.9168 
_cell_length_b     7.3094 
_cell_length_c    14.0933 
_cell_angle_alpha  90.000 
_cell_angle_beta   90.000 
_cell_angle_gamma  90.000 
 
_shelx_F_squared_multiplier     1.000 
 
loop_ 
 _refln_index_h 
 _refln_index_k 
 _refln_index_l 
 _refln_F_squared_calc 
 _refln_F_squared_meas 
 _refln_F_squared_sigma 
 _refln_observed_status 
   2   0 -19       47.92       51.51     14.42 o 
   4   0 -19       32.35       49.45     14.72 o 
   0   1 -19       46.44       58.28     14.72 o 
   1   1 -19      255.11      236.96     15.60 o 
   2   1 -19       98.86      123.04     10.60 o 
   3   1 -19       10.71        7.81     11.33 o 
   0   0 -18      782.43      773.86     12.66 o 
   2   0 -18      261.70      264.33     10.60 o 
   4   0 -18      103.63      114.50     10.01 o 
   6   0 -18      217.80      235.19     14.42 o 
   8   0 -18      214.10      237.84     15.01 o 
   1   1 -18       79.50       82.44      8.09 o 
   2   1 -18       98.28      128.84     30.76 o 
   3   1 -18      197.18      215.89      8.54 o 
   4   1 -18       78.17       72.78     13.25 o 
   5   1 -18      105.68      112.73     10.09 o 
   6   1 -18      144.65      145.80      8.44 o 
   7   1 -18      158.68      179.89      8.60 o 
   8   1 -18        9.84       13.23      7.18 o 
   0   2 -18      331.59      309.66     15.01 o 
   1   2 -18       40.77       50.26      9.78 o 
   2   2 -18        2.81        3.25     15.60 o 
   3   2 -18      337.92      345.57     15.01 o 
   4   2 -18       16.62       21.17     12.95 o 
   5   2 -18       74.88       62.40      7.28 o 
   6   2 -18       22.01       35.72     10.30 o 
   7   2 -18      141.18      160.00      9.27 o 
   1   3 -18       51.30       47.80     11.77 o 
   2   3 -18       20.64       35.18      9.99 o 
   3   3 -18       58.90       57.69     14.72 o 
   4   3 -18       68.05       79.48     14.72 o 
   5   3 -18       30.39        7.65     15.01 o 
   2   0 -17      105.64       94.49      9.42 o 
   4   0 -17       24.77       35.91      9.42 o 
   6   0 -17      369.70      409.74     13.83 o 
   8   0 -17      340.27      357.05     14.42 o 
  10   0 -17      180.66      167.49     10.30 o 
   0   1 -17      150.07      173.08     13.54 o 
   1   1 -17      197.29      212.43      7.93 o 
   2   1 -17      218.01      232.79      8.05 o 
   3   1 -17      197.61      216.83     16.63 o 
   4   1 -17       66.89       81.24     24.43 o 
   5   1 -17       71.93       85.82     19.87 o 
   6   1 -17       42.52       51.65      7.79 o 
   7   1 -17       46.31       61.86      9.47 o 
   8   1 -17       95.02       95.58     21.49 o 
   9   1 -17      338.79      362.00      8.69 o 
  10   1 -17       46.80       39.61      8.17 o 
  11   1 -17      141.38      162.47      8.82 o 
   1   2 -17      628.48      614.28     10.30 o 
   2   2 -17      121.80      135.89     17.37 o 
   3   2 -17      224.52      240.02     22.22 o 
   4   2 -17       56.45       48.57      6.76 o 
   5   2 -17       79.38       83.68      6.97 o 
   6   2 -17       99.49      104.58      9.78 o 
   7   2 -17       24.23       44.55      7.95 o 
   8   2 -17        1.94       -0.86      9.89 o 
   9   2 -17       74.18      104.71     30.47 o 
  10   2 -17       87.04      110.25     30.61 o 
   0   3 -17       60.28       81.54     13.83 o 
   1   3 -17       86.06       78.54     10.45 o 
   2   3 -17       26.89       30.43      7.89 o 
   3   3 -17      159.76      158.85     10.19 o 
   4   3 -17      223.95      259.62     15.01 o 
   5   3 -17      144.68      135.99     14.42 o 
   6   3 -17       65.73       82.47     11.04 o 
   7   3 -17      181.64      185.33      8.82 o 
   8   3 -17        2.92        6.23      8.17 o 
   9   3 -17       37.53       40.62     14.72 o 
   1   4 -17      147.31      150.68     12.36 o 
   2   4 -17       61.68       67.86     10.29 o 
   3   4 -17      147.18      135.99     14.42 o 
   4   4 -17      439.67      418.28     15.90 o 
   5   4 -17        1.10       -3.24     14.72 o 
   6   4 -17      174.60      161.90     11.48 o 
   0   0 -16      207.39      267.27     12.66 o 
   2   0 -16      262.27      287.00      9.71 o 
   4   0 -16      113.38      116.27     12.66 o 
   6   0 -16       71.12       80.65      9.42 o 
   8   0 -16      313.70      342.92     10.01 o 
  10   0 -16      182.62      208.40     14.42 o 
  12   0 -16      183.26      195.16     10.30 o 
   1   1 -16      190.07      186.89      8.04 o 
   2   1 -16        3.06        8.25      7.08 o 
   3   1 -16      411.40      443.71     16.78 o 
   4   1 -16        5.98       16.65      7.30 o 
   5   1 -16       83.72      101.76     10.45 o 
   6   1 -16      140.40      134.63      9.37 o 
   7   1 -16       14.16       18.15      7.46 o 
   8   1 -16      238.26      283.14      8.11 o 
   9   1 -16      135.15      140.50      9.57 o 
  10   1 -16      145.91      153.94      9.78 o 
  11   1 -16        3.63       16.19      9.78 o 
  12   1 -16       35.89       36.37     10.74 o 
  13   1 -16       20.26       27.98      7.49 o 
   0   2 -16      808.38      864.23     15.31 o 
   1   2 -16      780.67      849.34     38.41 o 
   2   2 -16      145.38      160.79      7.83 o 
   3   2 -16       37.93       33.77      5.67 o 
   4   2 -16       69.90       74.99     14.28 o 
   5   2 -16       72.40       86.46     15.01 o 
   6   2 -16       24.82       61.64      7.30 o 
   7   2 -16      159.04      165.50      9.78 o 
   8   2 -16      218.30      223.88      9.27 o 
   9   2 -16      415.27      418.93     14.57 o 
  10   2 -16      272.79      308.62     10.30 o 
  11   2 -16        1.92       13.41     15.90 o 
  12   2 -16      431.69      417.28     26.49 o 
   1   3 -16       34.91       61.34      9.15 o 
   2   3 -16       13.41       27.38      9.16 o 
   3   3 -16      145.49      155.44      9.68 o 
   4   3 -16      290.41      308.19     13.83 o 
   5   3 -16       40.71       53.84      9.36 o 
   6   3 -16      152.29      170.44      8.17 o 
   7   3 -16      212.59      244.16     10.30 o 
   8   3 -16       86.37       83.17      8.39 o 
   9   3 -16       57.89       47.34      9.27 o 
  10   3 -16      219.77      189.87     11.92 o 
  11   3 -16       40.03       59.15      7.39 o 
   0   4 -16      311.94      302.30     14.72 o 
   1   4 -16       93.19      108.07      9.78 o 
   2   4 -16      102.96      115.04      9.78 o 
   3   4 -16       68.80       55.93     13.83 o 
   4   4 -16      184.14      191.04     10.30 o 
   5   4 -16      127.29      146.59     14.13 o 
   6   4 -16      215.39      224.00     14.42 o 
   7   4 -16       44.14       65.64     13.83 o 
   8   4 -16       13.06        6.48     10.30 o 
   9   4 -16       80.79       77.56      8.54 o 
   1   5 -16      125.13      150.42     34.44 o 
   2   5 -16       42.74       51.22     14.42 o 
   3   5 -16        7.65       17.36     10.09 o 
   4   5 -16       31.38       34.73     14.13 o 
   5   5 -16      105.20       88.01     14.72 o 
   6   5 -16      114.58       91.54     15.01 o 
   2   0 -15      215.02      261.39      9.42 o 
   4   0 -15      676.09      697.33     13.54 o 
   6   0 -15       60.29       31.79     12.36 o 
   8   0 -15       10.81       22.37     12.36 o 
  10   0 -15       98.33      151.89     13.25 o 
  12   0 -15      354.60      382.96     14.13 o 
  14   0 -15      231.39      199.57     14.72 o 
   0   1 -15      144.14      132.22      7.19 o 
   1   1 -15      137.16      151.43      9.26 o 
   2   1 -15     1335.92     1418.97     15.17 o 
   3   1 -15      824.79      854.31     51.95 o 
   4   1 -15      107.95      117.18      8.64 o 
   5   1 -15      426.09      465.47     16.93 o 
   6   1 -15      126.31      134.55      8.64 o 
   7   1 -15      151.57      150.81      8.68 o 
   8   1 -15      162.48      210.19     14.57 o 
   9   1 -15       73.58       94.11      9.26 o 
  10   1 -15       46.89       49.02      8.94 o 
  11   1 -15      110.36      132.60      9.47 o 
  12   1 -15       79.21       74.44     10.89 o 
  13   1 -15       80.72       97.09     12.07 o 
  14   1 -15       28.07       29.97     20.46 o 
  15   1 -15        3.59       -8.38      8.38 o 
   1   2 -15      791.16      788.75     48.27 o 
   2   2 -15       25.81       26.91      6.03 o 
   3   2 -15       41.38       56.48      7.14 o 
   4   2 -15      278.14      313.90     15.90 o 
   5   2 -15       74.91       76.83      6.45 o 
   6   2 -15       51.89       67.12      7.19 o 
   7   2 -15      288.36      286.83      9.36 o 
   8   2 -15      147.27      176.37     10.01 o 
   9   2 -15      686.54      734.29     18.54 o 
  10   2 -15      171.91      163.76     11.33 o 
  11   2 -15       75.07       88.49     11.04 o 
  12   2 -15      158.93      169.72      7.39 o 
  13   2 -15       50.52       55.48      8.17 o 
  14   2 -15      229.70      224.13     22.22 o 
   0   3 -15      198.36      197.51     12.95 o 
   1   3 -15       60.53       50.53      8.84 o 
   2   3 -15      311.90      313.29      9.71 o 
   3   3 -15       53.88       57.24      7.46 o 
   4   3 -15       20.27       32.53      8.68 o 
   5   3 -15       81.94       98.14     17.22 o 
   6   3 -15       72.12       89.34     21.19 o 
   7   3 -15      115.53      121.18     15.01 o 
   8   3 -15      446.57      478.37     25.17 o 
   9   3 -15      200.36      202.14     15.01 o 
  10   3 -15       39.19       49.40      9.45 o 
  11   3 -15       82.21       81.51     21.05 o 
  12   3 -15       37.29       42.61     19.43 o 
  13   3 -15      188.52      150.14     13.10 o 
   1   4 -15      139.94      150.87      9.42 o 
   2   4 -15       15.81       24.18      9.26 o 
   3   4 -15      119.40      141.88     13.25 o 
   4   4 -15      183.17      207.58     10.60 o 
   5   4 -15       51.59       34.15     12.95 o 
   6   4 -15      348.75      351.75     10.89 o 
   7   4 -15      249.64      242.55     14.13 o 
   8   4 -15       43.71       57.36     16.19 o 
   9   4 -15       75.30       63.28      9.89 o 
  10   4 -15      192.04      197.91     10.30 o 
  11   4 -15       80.71       69.98      9.27 o 
   0   5 -15       15.09       25.02     13.25 o 
   1   5 -15       39.48       26.79      9.57 o 
   2   5 -15       87.01      129.52     13.83 o 
   3   5 -15      328.34      324.21     11.92 o 
   4   5 -15      109.25      116.15     11.03 o 
   5   5 -15      222.18      188.98     10.89 o 
   6   5 -15      149.06      115.68     14.42 o 
   7   5 -15       82.22       85.66     10.01 o 
   8   5 -15      165.82      121.86     11.19 o 
   9   5 -15       16.54       18.84     10.60 o 
   1   6 -15       94.66       81.94     11.52 o 
   2   6 -15      262.51      284.88     12.24 o 
   3   6 -15       49.71       34.91     11.74 o 
   4   6 -15      151.03      147.74     12.63 o 
   0   0 -14      811.10      838.03     13.54 o 
   2   0 -14       10.59       10.35     14.28 o 
   4   0 -14      757.81      800.65     11.19 o 
   6   0 -14      355.13      367.35      9.42 o 
   8   0 -14      149.94      182.50      9.13 o 
  10   0 -14      694.54      747.07     14.13 o 
  12   0 -14       38.22       43.56      9.13 o 
  14   0 -14      220.32      183.68     10.01 o 
  16   0 -14      168.92      196.33     15.01 o 
   1   1 -14       15.00       17.82      5.12 o 
   2   1 -14      203.37      239.78      6.96 o 
   3   1 -14      645.29      684.64     29.70 o 
   4   1 -14      116.64      118.35      8.43 o 
   5   1 -14       10.59       14.89     23.55 o 
   6   1 -14       10.20       10.67      6.64 o 
   7   1 -14      315.90      328.84     16.93 o 
   8   1 -14       58.87       88.63     10.01 o 
   9   1 -14      512.16      519.25      9.45 o 
  10   1 -14        0.55       -1.00     10.01 o 
  11   1 -14      165.13      170.04     11.33 o 
  12   1 -14      530.40      539.02     20.60 o 
  13   1 -14      235.08      254.45     10.30 o 
  14   1 -14      348.47      342.82      8.69 o 
  15   1 -14       87.53      105.58     12.36 o 
  16   1 -14       12.53       23.50      8.38 o 
   0   2 -14      801.08      905.14     14.72 o 
   1   2 -14       66.16       88.93      8.33 o 
   2   2 -14      204.34      204.89      7.08 o 
   3   2 -14      193.43      227.74     12.19 o 
   4   2 -14       29.05       35.59     10.34 o 
   5   2 -14      382.84      399.68     11.92 o 
   6   2 -14      141.10      148.97     16.34 o 
   7   2 -14       14.54        4.79      7.36 o 
   8   2 -14      125.94      119.67      8.73 o 
   9   2 -14      394.55      351.65     23.70 o 
  10   2 -14      238.35      246.55     25.61 o 
  11   2 -14      100.36      103.96      7.30 o 
  12   2 -14      204.15      231.12      7.08 o 
  13   2 -14        2.46       44.73     46.66 o 
  14   2 -14       38.03       51.49     16.34 o 
  15   2 -14      146.77      144.37      7.28 o 
  16   2 -14        7.61       10.88     23.25 o 
   1   3 -14      259.55      242.05      6.76 o 
   2   3 -14      385.46      394.96      9.57 o 
   3   3 -14      407.97      385.58     21.49 o 
   4   3 -14      378.14      408.66     25.17 o 
   5   3 -14       29.55       49.00      8.43 o 
   6   3 -14      389.55      423.33     13.98 o 
   7   3 -14      291.17      300.28     22.37 o 
   8   3 -14      306.08      347.90      9.47 o 
   9   3 -14        2.72       19.63      6.14 o 
  10   3 -14       12.61       15.87      7.24 o 
  11   3 -14      101.69       97.03      7.68 o 
  12   3 -14       44.37       49.88      6.76 o 
  13   3 -14      196.29      250.08     10.89 o 
  14   3 -14        5.94        4.56     17.51 o 
  15   3 -14       35.47       35.24      8.44 o 
   0   4 -14      442.31      451.54     13.83 o 
   1   4 -14      327.37      363.23     15.75 o 
   2   4 -14      313.80      349.04     15.75 o 
   3   4 -14      460.39      506.58     14.13 o 
   4   4 -14      305.93      329.76     10.68 o 
   5   4 -14       69.60       69.76     12.66 o 
   6   4 -14      141.13      115.39     13.25 o 
   7   4 -14       34.16       48.73     10.89 o 
   8   4 -14        7.48       18.93     15.45 o 
   9   4 -14       71.84       87.63     11.33 o 
  10   4 -14      339.07      343.52     26.64 o 
  11   4 -14      101.82       84.82      8.17 o 
  12   4 -14       82.29       84.09      7.08 o 
  13   4 -14       62.58       59.64      8.38 o 
   1   5 -14      117.49      141.29     10.01 o 
   2   5 -14       68.61       79.77     13.54 o 
   3   5 -14      378.89      375.03     10.59 o 
   4   5 -14       90.69       87.89     10.54 o 
   5   5 -14       89.37       86.83     13.25 o 
   6   5 -14      114.74      120.98     13.25 o 
   7   5 -14       81.83       69.76     10.01 o 
   8   5 -14        5.25       -2.94      9.42 o 
   9   5 -14       78.42      108.91     14.42 o 
  10   5 -14       61.18       76.53     14.72 o 
  11   5 -14      351.68      349.99     12.07 o 
   1   6 -14       99.92      110.98     10.40 o 
   2   6 -14       15.83       16.64      9.89 o 
   3   6 -14      129.81      119.62     11.03 o 
   4   6 -14      110.24       90.37     11.24 o 
   5   6 -14      356.51      334.98     15.01 o 
   6   6 -14      325.41      306.42     15.60 o 
   7   6 -14       13.01       17.07     10.30 o 
   8   6 -14      213.74      182.21     11.77 o 
   2   0 -13      675.16      733.92      8.26 o 
   4   0 -13      242.76      265.21     11.77 o 
   6   0 -13     2409.20     2494.95     17.37 o 
   8   0 -13      367.73      404.44     12.36 o 
  10   0 -13      196.49      199.87      8.83 o 
  12   0 -13       51.71       71.82     11.77 o 
  14   0 -13      178.67      182.79     12.95 o 
  16   0 -13      295.48      299.65     10.89 o 
  18   0 -13       86.21       69.76     10.60 o 
   0   1 -13      437.12      445.43     18.99 o 
   1   1 -13      177.55      186.11      5.36 o 
   2   1 -13       99.06      111.87      5.89 o 
   3   1 -13      437.41      486.20      6.49 o 
   4   1 -13      859.37      903.29     22.81 o 
   5   1 -13      305.46      304.93      7.21 o 
   6   1 -13      354.05      377.93     27.52 o 
   7   1 -13      535.09      506.43     19.28 o 
   8   1 -13      450.59      469.52     13.98 o 
   9   1 -13      408.97      404.78     30.47 o 
  10   1 -13       79.67       87.36      6.14 o 
  11   1 -13       84.75      109.06      6.23 o 
  12   1 -13      475.81      520.41     10.30 o 
  13   1 -13      404.42      403.38      8.05 o 
  14   1 -13       81.57       92.30     13.98 o 
  15   1 -13       37.79       51.72     18.40 o 
  16   1 -13      196.38      171.82      7.39 o 
  17   1 -13        1.46        9.46     13.10 o 
   1   2 -13     1521.19     1589.19     24.41 o 
   2   2 -13      511.48      556.68      7.53 o 
   3   2 -13      231.44      252.92      6.21 o 
   4   2 -13       38.48       35.66      5.78 o 
   5   2 -13      138.07      149.35     10.16 o 
   6   2 -13      165.43      168.95     11.19 o 
   7   2 -13       28.13       33.26      8.20 o 
   8   2 -13       37.48       41.46      6.70 o 
   9   2 -13      437.00      441.02      7.92 o 
  10   2 -13      163.59      173.01      9.42 o 
  11   2 -13      857.71      968.18     79.77 o 
  12   2 -13       40.47       47.47     10.16 o 
  13   2 -13      300.96      304.12      9.57 o 
  14   2 -13       60.02       57.64      7.68 o 
  15   2 -13      209.46      223.92     40.47 o 
  16   2 -13       48.73       52.12      7.08 o 
  17   2 -13       11.45       14.47      8.48 o 
   0   3 -13      763.48      846.56     15.01 o 
   1   3 -13      770.50      781.32     19.72 o 
   2   3 -13     1300.94     1381.01     11.76 o 
   3   3 -13      124.56      119.53      6.97 o 
   4   3 -13      803.89      814.00      8.63 o 
   5   3 -13      111.69      123.34      6.75 o 
   6   3 -13      721.25      762.29     14.86 o 
   7   3 -13      242.24      254.55      8.95 o 
   8   3 -13      162.84      183.02      7.19 o 
   9   3 -13       49.32       63.22      8.41 o 
  10   3 -13      156.22      164.70     12.51 o 
  11   3 -13       37.70       37.09      9.16 o 
  12   3 -13       71.73       80.80     13.39 o 
  13   3 -13      138.44      142.78      9.47 o 
  14   3 -13      129.51      125.44     16.78 o 
  15   3 -13       86.96       96.14      9.99 o 
  16   3 -13        6.51       14.10      8.22 o 
   1   4 -13       35.75       45.37      8.53 o 
   2   4 -13       64.73       68.88     12.36 o 
   3   4 -13       14.85       25.61     12.07 o 
   4   4 -13      753.43      777.39     15.16 o 
   5   4 -13      174.04      172.73      9.90 o 
   6   4 -13      119.99      132.75     12.36 o 
   7   4 -13       82.87       97.36      6.35 o 
   8   4 -13      184.51      191.12      9.42 o 
   9   4 -13       57.68       60.89      7.40 o 
  10   4 -13       66.58       79.13      7.62 o 
  11   4 -13      127.78      125.83      7.08 o 
  12   4 -13       75.47       68.22      7.89 o 
  13   4 -13      319.38      338.08     15.90 o 
  14   4 -13        2.93        9.86      9.99 o 
  15   4 -13       87.59       85.68     12.07 o 
   0   5 -13       51.32       70.94     12.95 o 
   1   5 -13      504.85      569.28     14.72 o 
   2   5 -13       78.81      103.91     12.95 o 
   3   5 -13       54.70       71.69      9.05 o 
   4   5 -13       12.42       15.97      9.83 o 
   5   5 -13       74.89       98.51     10.62 o 
   6   5 -13       68.67       50.92     13.25 o 
   7   5 -13       10.73       15.31      9.42 o 
   8   5 -13       35.40       30.02      9.71 o 
   9   5 -13      291.83      287.88     14.13 o 
  10   5 -13      375.03      369.71     11.19 o 
  11   5 -13      215.11      217.53     14.42 o 
  12   5 -13       59.27       43.40     14.28 o 
  13   5 -13       12.50       22.35      8.38 o 
   1   6 -13      196.44      193.59     14.42 o 
   2   6 -13      113.93      100.78     11.92 o 
   3   6 -13       47.61       44.48      9.47 o 
   4   6 -13       71.48       66.51      8.28 o 
   5   6 -13      112.77      108.32     14.13 o 
   6   6 -13       19.29       23.55      9.71 o 
   7   6 -13        4.31       10.60     10.01 o 
   8   6 -13      278.66      287.88     11.48 o 
   9   6 -13      216.42      247.55     15.31 o 
  10   6 -13       56.97       45.33     10.89 o 
   1   7 -13      116.66      116.10     11.46 o 
   2   7 -13       53.62       68.64     11.38 o 
   3   7 -13       67.00       66.12     11.32 o 
   4   7 -13      310.52      263.91     13.81 o 
   5   7 -13       27.73       46.21     15.01 o 
   0   0 -12     9982.91    10018.66     28.85 o 
   2   0 -12      507.66      524.04     11.04 o 
   4   0 -12      598.44      647.29     12.36 o 
   6   0 -12       77.27       79.48      8.24 o 
   8   0 -12      325.28      298.77      8.83 o 
  10   0 -12     1210.15     1204.79     14.42 o 
  12   0 -12      141.44      149.53      8.54 o 
  14   0 -12      357.50      362.94     10.01 o 
  16   0 -12      229.99      263.45     13.83 o 
  18   0 -12      158.34      156.60     14.42 o 
   1   1 -12      809.37      866.29     10.03 o 
   2   1 -12      417.41      429.78      8.32 o 
   3   1 -12      465.15      502.00     15.64 o 
   4   1 -12     1715.51     1741.86     23.11 o 
   5   1 -12      441.24      492.34     12.66 o 
   6   1 -12       34.84       53.91      6.57 o 
   7   1 -12      359.23      403.94     18.10 o 
   8   1 -12       46.73       56.75      6.42 o 
   9   1 -12      961.08      911.35      8.83 o 
  10   1 -12      282.53      297.98     15.01 o 
  11   1 -12      289.06      302.42      7.28 o 
  12   1 -12      169.37      171.32     33.11 o 
  13   1 -12       60.10       69.65      7.21 o 
  14   1 -12      225.20      251.76      9.15 o 
  15   1 -12       89.18      128.28      9.16 o 
  16   1 -12      286.06      313.89     23.84 o 
  17   1 -12      284.12      284.22      8.75 o 
  18   1 -12       12.26       43.34      9.89 o 
  19   1 -12      176.81      164.33      7.69 o 
   0   2 -12      399.60      422.40     12.36 o 
   1   2 -12      233.12      226.55      8.86 o 
   2   2 -12       86.51       99.84      5.71 o 
   3   2 -12      179.73      197.58      5.82 o 
   4   2 -12      109.66      106.46      7.03 o 
   5   2 -12     1635.47     1616.99     26.20 o 
   6   2 -12       78.87       90.38      7.80 o 
   7   2 -12        9.48       -0.42      9.71 o 
   8   2 -12      321.91      352.83      7.46 o 
   9   2 -12      199.76      203.94     15.45 o 
  10   2 -12      190.45      207.79     12.22 o 
  11   2 -12      134.34      136.95     14.86 o 
  12   2 -12       60.64       69.99     16.63 o 
  13   2 -12       98.90      119.42      8.84 o 
  14   2 -12      163.68      187.84      8.39 o 
  15   2 -12      217.97      217.96     11.04 o 
  16   2 -12       42.52       61.12      6.87 o 
  17   2 -12       86.72       98.07     11.92 o 
  18   2 -12       45.39       53.14     15.75 o 
   1   3 -12      103.45      102.31      8.22 o 
   2   3 -12       61.52       59.18      8.12 o 
   3   3 -12       32.35       25.72      6.51 o 
   4   3 -12       39.42       74.01     25.17 o 
   5   3 -12      134.88      154.91      9.46 o 
   6   3 -12      982.26     1000.12     11.48 o 
   7   3 -12      282.86      297.00     13.98 o 
   8   3 -12        1.44       19.80      5.72 o 
   9   3 -12       48.84       53.38     11.63 o 
  10   3 -12      332.00      365.35     19.87 o 
  11   3 -12       62.22       78.92      8.54 o 
  12   3 -12      612.81      586.58     27.82 o 
  13   3 -12      183.01      191.98     29.44 o 
  14   3 -12      292.63      303.95     18.40 o 
  15   3 -12       72.19      102.91     25.46 o 
  16   3 -12      175.85      203.99      9.99 o 
  17   3 -12       75.86       57.93     14.28 o 
   0   4 -12      931.82      905.44     14.72 o 
   1   4 -12       25.43       34.02      8.32 o 
   2   4 -12       59.69       88.31     12.07 o 
   3   4 -12      350.03      358.52     12.95 o 
   4   4 -12       24.49       33.42      8.22 o 
   5   4 -12       91.06      118.45      9.57 o 
   6   4 -12      163.91      166.57     10.16 o 
   7   4 -12      707.37      728.00     61.67 o 
   8   4 -12      267.86      283.71     12.36 o 
   9   4 -12       16.97       26.05      8.74 o 
  10   4 -12      620.04      648.66      7.91 o 
  11   4 -12       47.82       69.08     21.78 o 
  12   4 -12       90.43      121.48      7.73 o 
  13   4 -12       57.54       69.43     13.10 o 
  14   4 -12      132.44      132.36     14.13 o 
  15   4 -12       81.74       63.89     10.20 o 
  16   4 -12      155.17      169.57      8.82 o 
   1   5 -12      145.11      130.10     12.66 o 
   2   5 -12       56.64       58.79      7.80 o 
   3   5 -12      104.77      107.11      9.83 o 
   4   5 -12      355.77      382.52     20.31 o 
   5   5 -12      394.88      418.35     11.02 o 
   6   5 -12      372.04      346.75     10.01 o 
   7   5 -12      247.77      242.25      9.71 o 
   8   5 -12      389.75      408.27     10.30 o 
   9   5 -12      165.06      181.62     13.25 o 
  10   5 -12       27.60       22.37      9.42 o 
  11   5 -12       10.81       -7.62      7.62 o 
  12   5 -12      129.04      119.15      9.27 o 
  13   5 -12       64.24       63.24      8.32 o 
  14   5 -12      123.45      129.49     10.19 o 
   0   6 -12      418.72      417.98     17.07 o 
   1   6 -12      104.35      109.50     13.25 o 
   2   6 -12      445.50      500.16     13.83 o 
   3   6 -12       59.45       66.52     10.89 o 
   4   6 -12       45.57       51.34     11.04 o 
   5   6 -12      231.53      251.10     19.72 o 
   6   6 -12       27.72       52.98     13.25 o 
   7   6 -12       80.59      104.79     13.25 o 
   8   6 -12      193.74      178.38     10.60 o 
   9   6 -12       44.53        9.13     13.83 o 
  10   6 -12       54.76       66.52     10.30 o 
  11   6 -12       23.46       27.96     10.01 o 
  12   6 -12       18.90       32.67     15.01 o 
   1   7 -12      129.83      103.01     11.10 o 
   2   7 -12      387.10      405.71     12.38 o 
   3   7 -12      378.47      372.53     12.95 o 
   4   7 -12      355.89      391.24     13.05 o 
   5   7 -12      276.38      264.33     15.01 o 
   6   7 -12       46.23       46.51     14.13 o 
   7   7 -12       13.46       11.77     14.13 o 
   8   7 -12       68.07       57.40     14.72 o 
   2   0 -11     1111.82     1122.21     18.25 o 
   4   0 -11     1085.36     1097.94     11.77 o 
   6   0 -11     2983.50     2967.98     17.96 o 
   8   0 -11     1134.19     1106.48     11.48 o 
  10   0 -11      106.38      118.92      8.24 o 
  12   0 -11      636.74      682.90     13.25 o 
  14   0 -11       97.25      148.35     12.95 o 
  16   0 -11     1016.85     1053.50     12.36 o 
  18   0 -11       46.29       37.97     10.01 o 
  20   0 -11        6.13       25.90     14.42 o 
   0   1 -11      986.27     1066.23     16.48 o 
   1   1 -11      121.29      115.02      5.66 o 
   2   1 -11      205.20      216.26      6.84 o 
   3   1 -11      149.35      174.68      7.88 o 
   4   1 -11      809.34      857.82     19.13 o 
   5   1 -11      598.10      573.88     18.99 o 
   6   1 -11      445.73      477.62      9.13 o 
   7   1 -11       40.45       21.82     12.51 o 
   8   1 -11      159.51      180.71      7.36 o 
   9   1 -11      336.10      332.08     41.80 o 
  10   1 -11     1037.39     1056.24     32.08 o 
  11   1 -11      191.40      198.27     14.28 o 
  12   1 -11      162.41      179.01     14.72 o 
  13   1 -11      152.86      164.97      6.35 o 
  14   1 -11      229.63      268.56      9.42 o 
  15   1 -11       30.05       38.91      7.28 o 
  16   1 -11       74.55      104.28     15.45 o 
  17   1 -11       95.55      128.81      8.09 o 
  18   1 -11      352.84      356.02     29.44 o 
  19   1 -11      101.69      124.98     23.40 o 
   1   2 -11     2328.36     2414.48     29.37 o 
   2   2 -11     1218.17     1256.65     15.81 o 
   3   2 -11      478.90      519.16      6.64 o 
   4   2 -11      699.18      717.36      7.74 o 
   5   2 -11       23.85        9.50      6.48 o 
   6   2 -11      421.73      428.16      7.49 o 
   7   2 -11      824.75      820.81      8.83 o 
   8   2 -11      373.05      423.04      7.57 o 
   9   2 -11      213.93      201.94      6.04 o 
  10   2 -11      228.77      187.82     18.84 o 
  11   2 -11     1456.78     1503.68     39.74 o 
  12   2 -11      266.82      281.50     13.54 o 
  13   2 -11      406.67      395.60     19.28 o 
  14   2 -11      162.07      153.10      6.35 o 
  15   2 -11       68.83       80.43     10.60 o 
  16   2 -11        0.54       10.45     11.04 o 
  17   2 -11      414.04      460.14     12.07 o 
  18   2 -11       37.38       33.46      8.32 o 
  19   2 -11       16.82       14.97     16.93 o 
   0   3 -11     1277.44     1335.19     15.90 o 
   1   3 -11       32.19       43.92      7.91 o 
   2   3 -11     2115.21     2162.06     13.07 o 
   3   3 -11       19.52       37.92      8.68 o 
   4   3 -11     1758.21     1878.52     95.52 o 
   5   3 -11      944.01      965.27     17.19 o 
   6   3 -11      266.02      288.59      7.21 o 
   7   3 -11      698.57      694.35     29.14 o 
   8   3 -11       36.55       54.83      6.48 o 
   9   3 -11      243.11      227.11     10.60 o 
  10   3 -11      170.62      185.90     25.17 o 
  11   3 -11      181.32      192.73      8.64 o 
  12   3 -11      362.63      404.25     22.52 o 
  13   3 -11      273.49      292.50     25.76 o 
  14   3 -11      192.55      194.08     23.25 o 
  15   3 -11      155.95      167.14     23.40 o 
  16   3 -11       79.41       77.18     18.54 o 
  17   3 -11       34.58       57.99      9.98 o 
  18   3 -11      266.49      241.95     31.94 o 
   1   4 -11       25.22       29.01      6.70 o 
   2   4 -11       89.51      113.92     11.48 o 
   3   4 -11      402.75      416.58      9.36 o 
   4   4 -11      744.29      711.52     34.00 o 
   5   4 -11      204.60      214.11      9.55 o 
   6   4 -11      972.92      977.89     42.09 o 
   7   4 -11      161.75      143.57      7.19 o 
   8   4 -11      132.51      127.19      6.14 o 
   9   4 -11      137.32      165.47     26.79 o 
  10   4 -11        5.46        8.51      6.03 o 
  11   4 -11      104.89      104.40     11.63 o 
  12   4 -11      514.70      504.30     19.57 o 
  13   4 -11       75.58       79.79      8.83 o 
  14   4 -11       72.57       79.91     15.16 o 
  15   4 -11       77.66       91.88      8.39 o 
  16   4 -11      112.63      126.35      8.54 o 
  17   4 -11      106.81      106.69     10.62 o 
   0   5 -11      992.29      989.62     15.90 o 
   1   5 -11     1005.47     1067.04     15.90 o 
   2   5 -11       44.83       45.88      7.13 o 
   3   5 -11      253.68      253.07     10.04 o 
   4   5 -11       14.45        8.62      8.54 o 
   5   5 -11      193.64      209.35     10.29 o 
   6   5 -11       11.11       30.61     12.07 o 
   7   5 -11        4.40        6.48     12.07 o 
   8   5 -11      485.44      483.92     10.60 o 
   9   5 -11      279.57      264.92     13.54 o 
  10   5 -11      129.82      111.56      9.42 o 
  11   5 -11       43.98       36.22      7.46 o 
  12   5 -11      181.19      188.46     24.43 o 
  13   5 -11      112.40      119.12      7.95 o 
  14   5 -11       20.47       22.57     25.90 o 
  15   5 -11       79.62       78.82      8.38 o 
  16   5 -11       19.98       30.46     20.02 o 
   1   6 -11      129.35      143.35     12.95 o 
   2   6 -11      375.91      375.84     21.78 o 
   3   6 -11       73.26       77.58      7.51 o 
   4   6 -11       99.21       82.65     14.72 o 
   5   6 -11        6.21       15.65     11.13 o 
   6   6 -11      140.36      124.51      9.71 o 
   7   6 -11      455.61      424.46     14.42 o 
   8   6 -11      606.01      601.07     15.01 o 
   9   6 -11       77.30       70.65     13.54 o 
  10   6 -11      152.18      173.96     10.01 o 
  11   6 -11       96.17       81.24     10.01 o 
  12   6 -11       41.25       25.90     10.30 o 
  13   6 -11      113.83       84.19     14.72 o 
   1   7 -11       31.11       40.16     10.25 o 
   2   7 -11        4.20       23.30     10.25 o 
   3   7 -11      137.48      122.82     11.10 o 
   4   7 -11       57.21       52.37     11.00 o 
   5   7 -11      127.25      108.03     14.13 o 
   6   7 -11      276.34      290.53     14.42 o 
   7   7 -11      104.03       62.11     10.30 o 
   8   7 -11      317.46      322.32     14.72 o 
   9   7 -11       86.99       79.48     10.60 o 
  10   7 -11      105.82       81.24     10.89 o 
   1   8 -11        0.84       14.31     10.09 o 
   2   8 -11       81.36       74.50     11.80 o 
   3   8 -11       31.63       39.08     11.48 o 
   4   8 -11       15.62       -0.12     17.37 o 
   0   0 -10     1488.02     1457.65     15.31 o 
   2   0 -10      682.55      703.86      8.20 o 
   4   0 -10     3821.42     4222.23     20.60 o 
   6   0 -10     3634.16     3831.03     19.72 o 
   8   0 -10     1541.16     1622.19     15.01 o 
  10   0 -10      525.62      521.89      9.42 o 
  12   0 -10      536.79      577.82     12.95 o 
  14   0 -10       54.54       65.64     12.07 o 
  16   0 -10      491.35      477.44     13.54 o 
  18   0 -10      397.65      411.21     14.42 o 
  20   0 -10       30.64       46.21     13.83 o 
   1   1 -10        9.31       19.90      5.01 o 
   2   1 -10       62.88       78.18      6.63 o 
   3   1 -10      161.04      165.54      4.86 o 
   4   1 -10      250.42      254.29      9.64 o 
   5   1 -10       12.71       39.45     11.33 o 
   6   1 -10      849.75      862.97      9.47 o 
   7   1 -10       96.02       93.47      7.91 o 
   8   1 -10      632.15      642.54     12.66 o 
   9   1 -10      211.86      217.18     13.98 o 
  10   1 -10      493.85      497.67     34.88 o 
  11   1 -10     1000.67      996.81     37.68 o 
  12   1 -10      545.34      569.81     17.81 o 
  13   1 -10      878.11      910.25     10.30 o 
  14   1 -10      240.64      253.24      7.80 o 
  15   1 -10      156.27      146.08      8.84 o 
  16   1 -10      370.10      361.23     14.42 o 
  17   1 -10      310.30      310.65     10.16 o 
  18   1 -10        3.34       20.06      9.36 o 
  19   1 -10       10.38       10.04      9.68 o 
  20   1 -10       37.56       45.26     11.77 o 
   0   2 -10     1193.71     1225.99     13.25 o 
   1   2 -10     1087.48     1081.75      7.37 o 
   2   2 -10     1327.69     1481.97     35.83 o 
   3   2 -10       11.24       15.37      5.57 o 
   4   2 -10      371.79      390.22     13.69 o 
   5   2 -10     1413.13     1388.78     42.68 o 
   6   2 -10      171.55      158.34     13.10 o 
   7   2 -10       26.47       12.75      7.59 o 
   8   2 -10       72.01       80.84      9.86 o 
   9   2 -10      551.17      566.23      7.77 o 
  10   2 -10      262.89      280.82     19.28 o 
  11   2 -10      193.90      178.74     11.92 o 
  12   2 -10       23.09       20.07      8.83 o 
  13   2 -10       74.06       93.34      9.12 o 
  14   2 -10       37.20       38.65      8.24 o 
  15   2 -10        4.51       -6.59      6.91 o 
  16   2 -10       35.29       46.48     20.02 o 
  17   2 -10      153.63      179.93     22.52 o 
  18   2 -10       92.97      114.80      6.97 o 
  19   2 -10      118.70      106.90      8.83 o 
  20   2 -10        3.14       16.80      8.38 o 
   1   3 -10     2615.16     2601.05     63.87 o 
   2   3 -10      555.35      588.75      9.57 o 
   3   3 -10      813.40      814.91     11.63 o 
   4   3 -10     1282.44     1310.84     10.25 o 
   5   3 -10      179.57      176.06      7.48 o 
   6   3 -10      525.59      523.08     23.99 o 
   7   3 -10      165.52      153.11     26.49 o 
   8   3 -10      343.25      384.44      7.34 o 
   9   3 -10      655.66      588.04     23.25 o 
  10   3 -10      121.84      128.41     10.89 o 
  11   3 -10      194.21      240.01      8.98 o 
  12   3 -10      230.10      225.08      8.64 o 
  13   3 -10       16.81       24.11     12.95 o 
  14   3 -10      276.09      280.69     26.49 o 
  15   3 -10        1.65       10.56      6.62 o 
  16   3 -10      245.43      264.42      8.83 o 
  17   3 -10       40.53       57.74     15.90 o 
  18   3 -10      514.73      540.92     24.14 o 
  19   3 -10       50.48       60.62     17.37 o 
   0   4 -10     1299.16     1313.71     16.48 o 
   1   4 -10      357.66      375.76     13.25 o 
   2   4 -10       52.90       56.22      8.24 o 
   3   4 -10     1404.26     1481.35     12.59 o 
   4   4 -10     1233.85     1234.86     44.15 o 
   5   4 -10      222.72      225.08      9.25 o 
   6   4 -10      828.97      835.98     49.45 o 
   7   4 -10       51.11       64.56      6.70 o 
   8   4 -10      102.53       99.26     12.51 o 
   9   4 -10      424.42      445.95     18.10 o 
  10   4 -10       37.71       60.92     13.69 o 
  11   4 -10       65.31       59.02      6.14 o 
  12   4 -10      177.15      196.13     15.01 o 
  13   4 -10      121.34      114.30      6.45 o 
  14   4 -10      166.97      188.23      9.47 o 
  15   4 -10      284.73      348.06     48.42 o 
  16   4 -10      116.26      121.47      7.18 o 
  17   4 -10      241.22      255.93     22.81 o 
  18   4 -10      291.82      301.71     51.81 o 
   1   5 -10       74.51       84.77     11.77 o 
   2   5 -10      431.76      409.64      9.55 o 
   3   5 -10      402.34      432.99     10.46 o 
   4   5 -10      441.58      416.63     13.39 o 
   5   5 -10      352.47      329.98     10.44 o 
   6   5 -10       59.15       52.98      8.54 o 
   7   5 -10      133.98      151.89     12.07 o 
   8   5 -10      178.61      184.56     12.36 o 
   9   5 -10       70.41       72.41     12.66 o 
  10   5 -10      107.74      100.94      6.35 o 
  11   5 -10      172.76      164.44     10.16 o 
  12   5 -10      157.16      160.90     21.05 o 
  13   5 -10      530.99      562.97      9.05 o 
  14   5 -10      286.44      325.82     23.99 o 
  15   5 -10      139.93      140.13      8.44 o 
  16   5 -10      141.44      156.34     15.75 o 
  17   5 -10       40.01       59.79     11.63 o 
   0   6 -10      165.46      168.08     12.95 o 
   1   6 -10      198.12      216.94     12.95 o 
   2   6 -10      255.30      261.36      9.68 o 
   3   6 -10       14.26       16.23      8.53 o 
   4   6 -10      191.84      208.50     10.11 o 
   5   6 -10      114.44      112.50     11.05 o 
   6   6 -10      483.77      472.73     14.13 o 
   7   6 -10        9.19       12.95      8.83 o 
   8   6 -10      538.23      535.14     13.83 o 
   9   6 -10      252.91      232.54     13.54 o 
  10   6 -10       19.51       34.44      9.13 o 
  11   6 -10      176.82      160.72     13.83 o 
  12   6 -10      126.83      151.30     14.13 o 
  13   6 -10       35.85       52.69     13.83 o 
  14   6 -10      189.45      202.81     10.60 o 
   1   7 -10      219.56      217.67     25.90 o 
   2   7 -10      147.24      151.57     10.61 o 
   3   7 -10      334.67      311.99     18.99 o 
   4   7 -10       81.05       94.60     11.16 o 
   5   7 -10       80.69       85.36     13.25 o 
   6   7 -10      218.69      232.83     10.30 o 
   7   7 -10      119.83      156.60     13.54 o 
   8   7 -10      213.56      219.59     14.13 o 
   9   7 -10      288.42      224.89     11.48 o 
  10   7 -10        5.26       10.01     10.01 o 
  11   7 -10       42.64       16.19     10.30 o 
  12   7 -10       66.03       78.00     15.31 o 
   1   8 -10      355.22      337.75     11.34 o 
   2   8 -10       22.44       15.91     11.10 o 
   3   8 -10      276.17      280.18     12.16 o 
   4   8 -10       53.76       37.37     11.65 o 
   5   8 -10       26.07       35.91     14.42 o 
   6   8 -10       23.07       26.79     14.42 o 
   7   8 -10      292.28      260.80     12.07 o 
   2   0  -9     5721.66     6248.26     21.64 o 
   4   0  -9     3301.70     3271.75     19.13 o 
   6   0  -9     1843.92     1905.95     15.90 o 
   8   0  -9       44.98       58.87     10.89 o 
  10   0  -9     1669.60     1736.11     13.25 o 
  12   0  -9     1457.70     1495.03     14.42 o 
  14   0  -9      135.18      160.42      8.83 o 
  16   0  -9      320.81      333.50     12.95 o 
  18   0  -9       58.78       80.36      9.42 o 
  20   0  -9       61.70       68.29     10.01 o 
   0   1  -9     6765.06     7060.20    229.30 o 
   1   1  -9       75.76       94.58      5.97 o 
   2   1  -9       71.52       61.98      5.31 o 
   3   1  -9      449.46      471.68      8.09 o 
   4   1  -9       94.40      104.32     11.28 o 
   5   1  -9     3399.09     3554.09    103.02 o 
   6   1  -9      148.98      140.59      8.01 o 
   7   1  -9      818.38      828.50     38.41 o 
   8   1  -9      686.71      655.32     17.81 o 
   9   1  -9      259.14      260.88      8.09 o 
  10   1  -9      537.20      546.03      7.71 o 
  11   1  -9      249.65      249.73      8.22 o 
  12   1  -9      354.07      370.48      6.45 o 
  13   1  -9      662.24      682.87      8.06 o 
  14   1  -9       83.00       99.69      8.83 o 
  15   1  -9      237.31      238.23     14.57 o 
  16   1  -9        2.60       -5.18     20.46 o 
  17   1  -9       32.76       45.33      8.74 o 
  18   1  -9       15.96       17.22     18.69 o 
  19   1  -9      182.57      200.90      8.11 o 
  20   1  -9      401.82      402.78     10.16 o 
  21   1  -9       22.56       37.42      9.99 o 
   1   2  -9      322.82      311.20      6.14 o 
   2   2  -9      281.83      261.72      6.13 o 
   3   2  -9      369.60      380.74     16.19 o 
   4   2  -9      517.78      569.01     19.13 o 
   5   2  -9      166.95      157.75      9.27 o 
   6   2  -9      614.70      664.79     48.86 o 
   7   2  -9     2794.87     2826.44     32.53 o 
   8   2  -9       78.23       75.44      6.32 o 
   9   2  -9      652.55      645.49     21.34 o 
  10   2  -9       87.18      102.47      5.62 o 
  11   2  -9      209.11      202.12     13.69 o 
  12   2  -9      887.80      910.65     36.06 o 
  13   2  -9      181.81      192.16      7.13 o 
  14   2  -9      691.93      715.81     53.57 o 
  15   2  -9      181.50      214.67     16.04 o 
  16   2  -9       84.87       80.55      7.40 o 
  17   2  -9      596.01      646.91     42.98 o 
  18   2  -9      100.24      109.40      7.83 o 
  19   2  -9      106.00      142.56     21.05 o 
  20   2  -9       12.97       11.48     19.43 o 
  21   2  -9      187.52      152.83      8.01 o 
   0   3  -9      342.63      337.04     12.36 o 
   1   3  -9      449.55      428.23      9.26 o 
   2   3  -9     1894.46     1982.77     17.37 o 
   3   3  -9       78.38       91.68      6.70 o 
   4   3  -9      196.31      199.52      7.10 o 
   5   3  -9      321.32      339.48      6.69 o 
   6   3  -9      230.42      255.15     10.74 o 
   7   3  -9      304.70      273.66      8.22 o 
   8   3  -9      818.10      806.02     13.69 o 
   9   3  -9      436.68      478.99      7.71 o 
  10   3  -9     2093.94     2115.36     61.67 o 
  11   3  -9      103.80      113.59      6.85 o 
  12   3  -9        5.23       40.88     20.02 o 
  13   3  -9      258.38      257.38     23.55 o 
  14   3  -9      400.22      417.70      9.42 o 
  15   3  -9      111.82      129.87     10.60 o 
  16   3  -9      134.05      132.06     12.36 o 
  17   3  -9       72.93       73.29      7.51 o 
  18   3  -9      123.77      145.02     25.90 o 
  19   3  -9       18.15       42.73     15.31 o 
  20   3  -9       79.26       97.81     10.41 o 
   1   4  -9      341.40      336.11     26.64 o 
   2   4  -9      564.36      540.44     13.25 o 
   3   4  -9      418.58      432.69      9.34 o 
   4   4  -9      455.13      438.22     17.96 o 
   5   4  -9      395.51      413.72     10.01 o 
   6   4  -9      802.67      756.69     11.19 o 
   7   4  -9      324.61      322.88     15.01 o 
   8   4  -9      304.77      286.37     18.40 o 
   9   4  -9      253.58      285.00     32.53 o 
  10   4  -9      359.24      379.64     18.40 o 
  11   4  -9      340.97      336.88     33.26 o 
  12   4  -9     1379.11     1478.30     74.47 o 
  13   4  -9      646.29      687.69     58.87 o 
  14   4  -9      211.55      227.30      9.16 o 
  15   4  -9      408.81      416.72     22.81 o 
  16   4  -9      338.69      332.92     19.57 o 
  17   4  -9        9.41       22.51      9.57 o 
  18   4  -9       24.69       42.51      8.11 o 
  19   4  -9       41.23       37.12      8.60 o 
   0   5  -9      473.82      437.41     13.54 o 
   1   5  -9      104.76      120.98     11.77 o 
   2   5  -9      356.84      374.63      9.16 o 
   3   5  -9      272.24      267.47      8.94 o 
   4   5  -9      100.28      125.01      9.12 o 
   5   5  -9      504.35      530.63     11.23 o 
   6   5  -9       65.21       78.30      8.24 o 
   7   5  -9      349.78      344.10     12.66 o 
   8   5  -9      356.51      339.69     12.66 o 
   9   5  -9      114.27      107.44      8.54 o 
  10   5  -9      550.87      559.95     62.70 o 
  11   5  -9        6.76        8.34     16.48 o 
  12   5  -9       58.16       81.77     20.02 o 
  13   5  -9       14.58       37.90      8.84 o 
  14   5  -9       10.10       16.11      7.62 o 
  15   5  -9      116.49      127.73      7.95 o 
  16   5  -9       61.71       62.01      9.89 o 
  17   5  -9      145.02      124.48     12.07 o 
   1   6  -9      414.28      421.52     13.54 o 
   2   6  -9      747.32      760.07     10.98 o 
   3   6  -9     1072.83     1061.07     42.53 o 
   4   6  -9      516.68      516.11     30.91 o 
   5   6  -9       75.97       70.45     18.10 o 
   6   6  -9      334.32      350.58     13.25 o 
   7   6  -9      126.91      125.40     12.36 o 
   8   6  -9      245.78      256.38      9.71 o 
   9   6  -9      280.60      254.03     10.01 o 
  10   6  -9       60.27       54.46      9.13 o 
  11   6  -9      105.88      116.86     13.25 o 
  12   6  -9       56.88       67.41     13.25 o 
  13   6  -9        9.23        8.24      9.71 o 
  14   6  -9      261.47      279.05     14.72 o 
  15   6  -9      130.13      121.27     10.89 o 
   1   7  -9      373.02      382.07     14.13 o 
   2   7  -9      672.42      653.78     15.31 o 
   3   7  -9      529.16      526.22     19.28 o 
   4   7  -9       15.91       19.62      9.97 o 
   5   7  -9      120.74      125.46     11.82 o 
   6   7  -9      223.86      210.76     12.95 o 
   7   7  -9       56.99       48.86      9.42 o 
   8   7  -9      227.87      215.47     10.30 o 
   9   7  -9       67.22       60.93     13.54 o 
  10   7  -9       92.51       88.01     10.01 o 
  11   7  -9      103.88      101.55     10.30 o 
  12   7  -9       45.32       63.29     14.42 o 
  13   7  -9       43.75       49.75     10.30 o 
   1   8  -9       30.40       21.64      9.78 o 
   2   8  -9      166.12      146.44     10.30 o 
   3   8  -9       44.41       38.68      8.11 o 
   4   8  -9      150.97      138.02     11.24 o 
   5   8  -9      247.21      249.32     15.01 o 
   6   8  -9       35.75       32.97     10.60 o 
   7   8  -9      282.12      265.21     14.42 o 
   8   8  -9       40.20        2.35     14.42 o 
   9   8  -9      144.95      143.06     15.31 o 
   0   0  -8      457.54      483.04      9.71 o 
   2   0  -8      244.95      242.40      8.01 o 
   4   0  -8     1054.30     1053.50     13.83 o 
   6   0  -8     1517.54     1485.61     15.01 o 
   8   0  -8     2630.07     2609.46     15.60 o 
  10   0  -8     1500.91     1480.60     12.66 o 
  12   0  -8     2445.77     2423.42     16.78 o 
  14   0  -8      320.78      309.96      9.13 o 
  16   0  -8     1072.73     1100.59     12.07 o 
  18   0  -8      504.71      488.92     13.83 o 
  20   0  -8      398.72      409.45     14.42 o 
  22   0  -8      121.62      117.15     10.89 o 
   1   1  -8     1763.23     1898.17     22.35 o 
   2   1  -8      226.75      243.87      6.49 o 
   3   1  -8      246.59      263.95      6.79 o 
   4   1  -8      471.93      489.26     13.38 o 
   5   1  -8       67.04       64.76      7.58 o 
   6   1  -8     1405.69     1370.41     24.87 o 
   7   1  -8      114.45      118.10      5.72 o 
   8   1  -8      145.92      148.25      5.83 o 
   9   1  -8     1380.07     1375.63      9.60 o 
  10   1  -8      393.63      392.20      8.83 o 
  11   1  -8     1197.70     1160.01     11.04 o 
  12   1  -8     1030.23     1088.00      9.89 o 
  13   1  -8       78.23       86.99      7.91 o 
  14   1  -8      115.33      127.00      8.22 o 
  15   1  -8       86.39       94.75     11.63 o 
  16   1  -8      617.64      597.74     10.89 o 
  17   1  -8       50.39       70.98     12.36 o 
  18   1  -8       90.89       84.02      6.66 o 
  19   1  -8      262.98      275.11     24.73 o 
  20   1  -8       78.61       94.39      7.89 o 
  21   1  -8      480.54      436.87     23.55 o 
  22   1  -8       73.71       76.83      8.75 o 
   0   2  -8     7253.17     7646.75     31.20 o 
   1   2  -8     2237.21     2315.80     41.05 o 
   2   2  -8      646.35      652.72     18.56 o 
   3   2  -8     1474.98     1499.63     40.77 o 
   4   2  -8      167.81      204.26      9.42 o 
   5   2  -8       78.02       89.82     12.36 o 
   6   2  -8      316.85      306.95     10.16 o 
   7   2  -8      312.20      292.09      7.14 o 
   8   2  -8      213.23      198.08     16.93 o 
   9   2  -8      754.63      785.24      9.26 o 
  10   2  -8      398.85      400.24     10.30 o 
  11   2  -8      634.38      629.86      7.99 o 
  12   2  -8     1006.85     1054.01      8.97 o 
  13   2  -8      475.94      474.76     11.19 o 
  14   2  -8       54.04       53.67      6.64 o 
  15   2  -8      176.96      171.21     18.84 o 
  16   2  -8       84.74       95.99     13.54 o 
  17   2  -8        0.86       15.45      9.27 o 
  18   2  -8        9.72       25.72     13.69 o 
  19   2  -8       29.64       52.49     23.99 o 
  20   2  -8      143.82      144.66     10.09 o 
  21   2  -8       75.79       64.49     11.92 o 
   1   3  -8      756.78      795.93     15.60 o 
   2   3  -8      450.59      456.54     12.95 o 
   3   3  -8       80.06       93.26      5.68 o 
   4   3  -8     1532.39     1466.25     48.34 o 
   5   3  -8      120.56      139.43      6.93 o 
   6   3  -8     2238.53     2243.16    103.61 o 
   7   3  -8       12.09       25.63      7.80 o 
   8   3  -8      174.67      176.22      8.01 o 
   9   3  -8     1114.76     1059.00     22.37 o 
  10   3  -8      877.82      890.29     35.32 o 
  11   3  -8      558.11      538.03      7.64 o 
  12   3  -8       99.07      129.71     16.19 o 
  13   3  -8      274.41      278.03     13.10 o 
  14   3  -8       32.72       30.11      6.64 o 
  15   3  -8       25.87       27.43      6.75 o 
  16   3  -8      760.33      777.19     18.84 o 
  17   3  -8        5.27       -6.63      8.94 o 
  18   3  -8      124.96      134.96     19.43 o 
  19   3  -8       99.36      108.73      8.11 o 
  20   3  -8      185.49      197.43     30.91 o 
  21   3  -8       31.35       23.11     10.41 o 
   0   4  -8     1681.25     1660.16     17.96 o 
   1   4  -8     2985.04     2988.00     20.90 o 
   2   4  -8     1874.35     1780.55     17.37 o 
   3   4  -8      223.38      233.38     13.25 o 
   4   4  -8     2118.15     2106.65     44.30 o 
   5   4  -8      294.68      301.01     10.16 o 
   6   4  -8      814.27      797.74     51.07 o 
   7   4  -8      152.04      179.31      6.64 o 
   8   4  -8      215.53      230.34     15.75 o 
   9   4  -8       54.80       51.27      6.53 o 
  10   4  -8      333.45      391.90     34.15 o 
  11   4  -8        9.84       19.72      5.62 o 
  12   4  -8      290.72      319.91     15.60 o 
  13   4  -8      186.09      199.03     19.28 o 
  14   4  -8       56.33       79.83      6.86 o 
  15   4  -8      332.93      339.69      8.13 o 
  16   4  -8      222.02      226.65     16.04 o 
  17   4  -8       50.95       48.95     14.57 o 
  18   4  -8      212.08      207.64     27.23 o 
  19   4  -8       74.01       90.90     10.01 o 
  20   4  -8       26.53       37.62     10.40 o 
   1   5  -8      167.67      147.18     12.07 o 
   2   5  -8       75.81       96.00     10.89 o 
   3   5  -8      280.37      266.42      8.71 o 
   4   5  -8      233.50      246.84      9.18 o 
   5   5  -8      338.40      314.98     10.64 o 
   6   5  -8       62.50       46.51      8.54 o 
   7   5  -8      207.78      211.64     11.77 o 
   8   5  -8       60.86       63.88     11.48 o 
   9   5  -8      226.50      231.36     12.36 o 
  10   5  -8      236.91      233.56     11.04 o 
  11   5  -8      414.58      446.54     42.98 o 
  12   5  -8       84.47       86.98      8.74 o 
  13   5  -8      301.60      282.64     27.67 o 
  14   5  -8       44.40       40.79      9.05 o 
  15   5  -8      130.17      140.33      7.83 o 
  16   5  -8      137.82      153.35      8.11 o 
  17   5  -8      138.89      153.40     10.20 o 
  18   5  -8        1.33       15.90     10.20 o 
   0   6  -8      674.01      662.30     14.42 o 
   1   6  -8      262.21      255.21     12.66 o 
   2   6  -8      487.70      519.71      9.87 o 
   3   6  -8      309.63      305.36      9.45 o 
   4   6  -8       47.62       54.80      9.26 o 
   5   6  -8      225.41      229.36      8.38 o 
   6   6  -8      695.12      723.23     14.13 o 
   7   6  -8        7.82       25.61     11.77 o 
   8   6  -8      218.07      174.26     12.36 o 
   9   6  -8      463.79      470.97     13.83 o 
  10   6  -8      856.94      856.57     11.77 o 
  11   6  -8      262.76      246.96     13.25 o 
  12   6  -8      357.68      354.11     13.83 o 
  13   6  -8      136.55      170.14     13.54 o 
  14   6  -8       15.94       37.68      9.42 o 
  15   6  -8        7.90       19.13     14.13 o 
  16   6  -8        3.47       32.67     14.13 o 
   1   7  -8      454.95      433.29     14.13 o 
   2   7  -8       52.21       49.63      7.40 o 
   3   7  -8       55.73       56.88      7.68 o 
   4   7  -8       14.56       25.31      9.54 o 
   5   7  -8       84.43       88.81      9.32 o 
   6   7  -8      149.61      164.84     12.66 o 
   7   7  -8       88.46       88.31     12.95 o 
   8   7  -8      709.34      767.38     14.72 o 
   9   7  -8      109.98      110.09     13.25 o 
  10   7  -8       20.82       34.44      9.42 o 
  11   7  -8      272.28      288.76     14.13 o 
  12   7  -8      269.46      267.27     15.01 o 
  13   7  -8      131.25      173.08     14.42 o 
  14   7  -8      171.38      151.00     10.89 o 
   0   8  -8        5.01       17.07     12.95 o 
   1   8  -8      178.66      159.25     14.13 o 
   2   8  -8       29.44       36.79      9.57 o 
   3   8  -8       48.46       45.18     10.54 o 
   4   8  -8       86.79       86.90      8.28 o 
   5   8  -8      383.48      335.54     12.56 o 
   6   8  -8        4.43       14.42     13.25 o 
   7   8  -8      417.48      407.39     15.31 o 
   8   8  -8      148.64      157.77     14.42 o 
   9   8  -8      195.67      186.03     15.01 o 
  10   8  -8      154.38      129.22     15.01 o 
   1   9  -8       17.95       22.04     10.51 o 
   2   9  -8       16.46       18.16     10.40 o 
   3   9  -8       97.52       81.07     11.03 o 
   2   0  -7     1392.49     1421.22     10.50 o 
   4   0  -7     2800.60     2925.59     19.43 o 
   6   0  -7      406.58      417.40      9.42 o 
   8   0  -7     4527.93     4593.11     21.49 o 
  10   0  -7      261.51      272.57     11.77 o 
  12   0  -7     1255.76     1204.21     14.13 o 
  14   0  -7     2920.37     2854.06     15.90 o 
  16   0  -7      108.89      114.80     11.77 o 
  18   0  -7     1076.45     1062.03     12.36 o 
  20   0  -7      103.76      120.39     10.01 o 
  22   0  -7      208.05      244.31     14.72 o 
   0   1  -7     2465.91     2659.50     13.81 o 
   1   1  -7      606.93      598.35     10.69 o 
   2   1  -7     1526.32     1528.65     24.20 o 
   3   1  -7     4171.93     4572.34     80.87 o 
   4   1  -7     2141.47     2313.73     79.77 o 
   5   1  -7     2789.29     2969.82     53.28 o 
   6   1  -7      257.92      234.03     17.66 o 
   7   1  -7      161.34      158.79      9.42 o 
   8   1  -7     1719.42     1748.28     10.74 o 
   9   1  -7      396.45      400.55     12.22 o 
  10   1  -7     1765.43     1705.85     29.29 o 
  11   1  -7       18.85       13.68      7.80 o 
  12   1  -7       15.18       27.21      6.48 o 
  13   1  -7      419.39      454.36     15.75 o 
  14   1  -7      225.54      240.97     28.11 o 
  15   1  -7      176.27      166.07     10.30 o 
  16   1  -7       77.19       78.90      7.21 o 
  17   1  -7      222.42      221.47      9.05 o 
  18   1  -7      416.61      390.20      7.28 o 
  19   1  -7      320.31      359.24      9.86 o 
  20   1  -7       97.61       90.13      9.78 o 
  21   1  -7       37.65       34.87     14.13 o 
  22   1  -7        7.34        6.37      8.39 o 
   1   2  -7      222.33      246.29      6.67 o 
   2   2  -7     1416.94     1521.50     23.11 o 
   3   2  -7     5268.48     5593.64    244.31 o 
   4   2  -7     3513.21     3735.30    125.52 o 
   5   2  -7       42.17       55.23      6.10 o 
   6   2  -7      494.07      530.60     29.44 o 
   7   2  -7     1509.76     1521.54     44.74 o 
   8   2  -7      380.58      379.14     12.51 o 
   9   2  -7     2198.99     2213.30     88.90 o 
  10   2  -7       60.37       66.04      6.53 o 
  11   2  -7      136.43      158.27      9.57 o 
  12   2  -7      813.64      856.00     34.29 o 
  13   2  -7     1924.71     1934.20     64.46 o 
  14   2  -7      223.60      228.45     15.31 o 
  15   2  -7      159.28      163.35      6.92 o 
  16   2  -7      407.85      432.30     10.30 o 
  17   2  -7      753.95      803.74     10.20 o 
  18   2  -7       13.02       36.89      7.19 o 
  19   2  -7      555.15      549.97     23.25 o 
  20   2  -7       56.11       59.88     15.45 o 
  21   2  -7      100.20       99.94     10.20 o 
  22   2  -7       12.65        3.40      8.54 o 
   0   3  -7     1285.40     1192.14     15.90 o 
   1   3  -7      109.16      118.63     11.19 o 
   2   3  -7      575.10      557.80     12.95 o 
   3   3  -7      863.12      874.02     11.26 o 
   4   3  -7     1216.71     1203.34     35.31 o 
   5   3  -7      537.86      530.08     23.32 o 
   6   3  -7      715.06      718.99     17.81 o 
   7   3  -7       81.87       92.36      6.57 o 
   8   3  -7      550.14      548.54     13.98 o 
   9   3  -7      160.44      192.65     14.13 o 
  10   3  -7      269.26      314.95     33.41 o 
  11   3  -7      172.37      174.85     19.43 o 
  12   3  -7      126.99      138.19      8.68 o 
  13   3  -7      277.99      274.01     24.28 o 
  14   3  -7      601.58      607.87     32.38 o 
  15   3  -7      343.47      347.27     17.37 o 
  16   3  -7       49.26       63.12      8.53 o 
  17   3  -7       52.36       73.38      7.24 o 
  18   3  -7       29.91       41.12     12.95 o 
  19   3  -7       66.64       87.20     11.92 o 
  20   3  -7      172.19      161.03     17.07 o 
  21   3  -7        7.16       19.55      8.44 o 
   1   4  -7      745.99      742.07     14.13 o 
   2   4  -7      909.99      890.42     14.13 o 
   3   4  -7      447.91      464.80     10.04 o 
   4   4  -7      707.20      712.57     11.05 o 
   5   4  -7      173.13      164.02      9.63 o 
   6   4  -7      532.46      551.64     36.94 o 
   7   4  -7      699.51      687.12     21.78 o 
   8   4  -7     1572.56     1570.22    125.54 o 
   9   4  -7       44.23       62.77     12.36 o 
  10   4  -7       31.89       32.89      6.10 o 
  11   4  -7      913.31      945.47     61.96 o 
  12   4  -7      188.78      208.37      8.43 o 
  13   4  -7       67.06       70.31     11.19 o 
  14   4  -7      633.31      672.84     64.46 o 
  15   4  -7      136.33      161.30     14.72 o 
  16   4  -7      114.30      114.99      9.57 o 
  17   4  -7       20.10       34.18     10.30 o 
  18   4  -7      484.02      505.83     15.16 o 
  19   4  -7      139.77      137.95     21.93 o 
  20   4  -7      211.71      225.33     19.87 o 
   0   5  -7     3156.70     2969.75     21.49 o 
   1   5  -7     1021.46      982.56     15.31 o 
   2   5  -7      628.20      628.08     10.54 o 
   3   5  -7     1765.16     1682.63     56.22 o 
   4   5  -7      206.99      224.20      9.40 o 
   5   5  -7      659.53      680.98      9.62 o 
   6   5  -7       38.49       35.62     10.60 o 
   7   5  -7      292.48      275.81     11.77 o 
   8   5  -7      465.16      457.72      9.42 o 
   9   5  -7     1049.85     1001.69     11.48 o 
  10   5  -7      421.20      439.18     13.25 o 
  11   5  -7      551.11      547.69     31.94 o 
  12   5  -7       85.13      105.29      8.64 o 
  13   5  -7       27.84       29.20     13.39 o 
  14   5  -7       13.57       12.93      9.86 o 
  15   5  -7      239.05      264.93     44.74 o 
  16   5  -7       49.96       64.82     11.92 o 
  17   5  -7      158.32      173.55     12.51 o 
  18   5  -7       97.79       99.65     15.16 o 
  19   5  -7       14.65       13.03     10.30 o 
   1   6  -7       72.44       65.35     11.77 o 
   2   6  -7       98.13       84.41      8.98 o 
   3   6  -7      215.15      202.84      9.41 o 
   4   6  -7        9.44        7.52      6.93 o 
   5   6  -7        6.89        8.05      9.42 o 
   6   6  -7     1388.68     1364.33     15.90 o 
   7   6  -7      434.80      433.29     12.95 o 
   8   6  -7      580.28      564.28     10.60 o 
   9   6  -7       16.28        4.71     11.77 o 
  10   6  -7      118.46      115.09     12.66 o 
  11   6  -7       64.01       75.65     12.36 o 
  12   6  -7      258.72      245.79     10.01 o 
  13   6  -7      377.45      358.23     13.83 o 
  14   6  -7      646.50      670.83     15.01 o 
  15   6  -7       76.17       64.17      9.71 o 
  16   6  -7      137.91      151.00     10.30 o 
  17   6  -7       16.01       25.02     10.30 o 
   0   7  -7       20.18       14.72     11.77 o 
   1   7  -7      215.25      214.00     12.66 o 
   2   7  -7      151.91      136.57      8.94 o 
   3   7  -7      100.13      102.25      9.75 o 
   4   7  -7      183.41      182.72     10.45 o 
   5   7  -7      202.14      220.13      8.97 o 
   6   7  -7       94.78      106.26     12.66 o 
   7   7  -7       87.64       80.95     12.66 o 
   8   7  -7      136.56      121.57      9.13 o 
   9   7  -7      122.91      100.67     13.25 o 
  10   7  -7       11.06       21.19      9.13 o 
  11   7  -7       72.55       96.84     13.25 o 
  12   7  -7       86.82       71.82     10.01 o 
  13   7  -7       84.94       89.19     13.83 o 
  14   7  -7      174.56      153.95     14.72 o 
  15   7  -7       35.59        0.59     14.72 o 
   1   8  -7      419.55      430.05     14.72 o 
   2   8  -7      184.07      178.01     10.67 o 
   3   8  -7      252.62      240.18     11.02 o 
   4   8  -7       26.83       22.53     10.33 o 
   5   8  -7      132.56      134.48      9.89 o 
   6   8  -7       80.01       81.54     13.54 o 
   7   8  -7      115.56      104.79     13.83 o 
   8   8  -7      298.02      268.45     10.89 o 
   9   8  -7       57.56       59.75     14.13 o 
  10   8  -7       53.61       45.04     14.42 o 
  11   8  -7      388.57      410.04     16.19 o 
   0   9  -7      308.72      277.87     18.54 o 
   1   9  -7      403.96      381.48     16.19 o 
   2   9  -7      189.23      148.72     16.19 o 
   3   9  -7       56.62       56.84     11.46 o 
   4   9  -7       39.54       35.01      9.75 o 
   5   9  -7       17.45       20.21     10.90 o 
   0   0  -6     3154.85     3247.32     22.37 o 
   2   0  -6    10831.14    11207.58    255.94 o 
   4   0  -6     1770.22     2146.44     17.96 o 
   6   0  -6      786.80      794.76     13.83 o 
   8   0  -6     1795.55     1767.90     14.13 o 
  10   0  -6      210.98      196.63      8.54 o 
  12   0  -6     3939.54     3823.38     18.25 o 
  14   0  -6      404.20      382.66      9.71 o 
  16   0  -6      780.74      798.58     13.54 o 
  18   0  -6      395.22      427.11     12.95 o 
  20   0  -6      225.79      198.40     13.83 o 
  22   0  -6      164.37      207.81     14.72 o 
   1   1  -6      592.56      609.48      8.54 o 
   2   1  -6     2199.80     2348.19     28.56 o 
   3   1  -6     1730.16     2003.84     25.17 o 
   4   1  -6     3793.03     3757.82    142.47 o 
   5   1  -6     2853.80     3146.25     67.41 o 
   6   1  -6     1602.37     1717.48     33.41 o 
   7   1  -6     1955.14     2094.45     81.09 o 
   8   1  -6      684.79      722.20     14.57 o 
   9   1  -6     1784.50     1609.56     59.75 o 
  10   1  -6      970.54      947.57      8.70 o 
  11   1  -6      550.48      541.35     16.48 o 
  12   1  -6      556.18      539.24     14.42 o 
  13   1  -6     1593.36     1578.99     17.66 o 
  14   1  -6      221.17      198.62     10.30 o 
  15   1  -6      301.83      316.60      7.49 o 
  16   1  -6       44.58       60.34      6.70 o 
  17   1  -6      205.29      218.59      8.84 o 
  18   1  -6      159.97      168.57      7.40 o 
  19   1  -6      190.38      218.07      9.27 o 
  20   1  -6      210.57      231.10     13.25 o 
  21   1  -6       49.11       54.76      7.95 o 
  22   1  -6      146.46      127.41      9.57 o 
  23   1  -6       13.13        9.59     12.07 o 
   0   2  -6       50.81       42.09     10.89 o 
   1   2  -6      780.23      874.79     28.99 o 
   2   2  -6     3445.48     3853.59    268.89 o 
   3   2  -6     4467.94     4415.46    124.99 o 
   4   2  -6      161.21      199.64      6.85 o 
   5   2  -6     1491.85     1563.10     88.45 o 
   6   2  -6      590.69      592.40     31.35 o 
   7   2  -6     3648.46     3779.89    155.42 o 
   8   2  -6     1047.06     1071.28     56.37 o 
   9   2  -6     2759.48     2880.64     38.27 o 
  10   2  -6     1536.90     1546.81     61.96 o 
  11   2  -6      177.08      164.22      6.85 o 
  12   2  -6      442.19      434.41     22.96 o 
  13   2  -6     1549.56     1574.32     34.29 o 
  14   2  -6      106.03       98.86      6.57 o 
  15   2  -6       63.23       75.95     16.93 o 
  16   2  -6      302.58      347.80     20.16 o 
  17   2  -6       25.65       40.63      6.81 o 
  18   2  -6      220.55      226.48     17.07 o 
  19   2  -6      811.30      788.83     17.07 o 
  20   2  -6      225.45      228.19      8.32 o 
  21   2  -6      176.13      191.17     10.45 o 
  22   2  -6        1.88        3.63      8.28 o 
   1   3  -6     2177.73     1908.30     16.78 o 
   2   3  -6       87.06       88.90     11.19 o 
   3   3  -6      132.31      140.04      5.22 o 
   4   3  -6      143.21      136.62      7.48 o 
   5   3  -6      110.99      125.63      6.15 o 
   6   3  -6      263.40      271.20     10.30 o 
   7   3  -6      625.63      666.78     16.63 o 
   8   3  -6       91.64       88.72     12.95 o 
   9   3  -6     1343.81     1291.99    107.44 o 
  10   3  -6     2165.76     2124.54    111.41 o 
  11   3  -6       81.61      100.83      8.01 o 
  12   3  -6     2119.28     2098.54    133.05 o 
  13   3  -6      116.16      126.04      8.11 o 
  14   3  -6      953.18     1028.19     34.15 o 
  15   3  -6       85.47       85.13      5.82 o 
  16   3  -6      739.74      767.55     22.67 o 
  17   3  -6        6.14        9.77      6.03 o 
  18   3  -6       18.44       27.63      6.35 o 
  19   3  -6       86.40      104.31      8.24 o 
  20   3  -6       22.21       38.07      7.73 o 
  21   3  -6       91.25       89.30      9.27 o 
  22   3  -6      103.95      113.25      8.75 o 
   0   4  -6      754.77      751.19     14.13 o 
   1   4  -6       49.05       35.62     10.89 o 
   2   4  -6     1092.94     1014.94     14.72 o 
   3   4  -6      598.16      575.84     12.66 o 
   4   4  -6      201.15      189.82      7.65 o 
   5   4  -6     1191.40     1181.55     17.66 o 
   6   4  -6        4.30       18.72     10.89 o 
   7   4  -6      371.16      375.74     18.10 o 
   8   4  -6     1254.23     1224.34     63.14 o 
   9   4  -6       25.37       31.45      6.42 o 
  10   4  -6      404.45      384.78     24.28 o 
  11   4  -6       45.69       51.73      8.01 o 
  12   4  -6      559.63      595.00     35.03 o 
  13   4  -6      120.10      124.25     10.01 o 
  14   4  -6      307.97      318.26     18.69 o 
  15   4  -6       81.99       83.23      6.91 o 
  16   4  -6      185.46      220.92      8.83 o 
  17   4  -6      176.61      175.89      7.77 o 
  18   4  -6      387.12      417.50     10.09 o 
  19   4  -6      171.86      178.14      8.11 o 
  20   4  -6       43.58       47.20      8.17 o 
  21   4  -6       77.46       74.47      8.82 o 
   1   5  -6      902.96      861.87     14.72 o 
   2   5  -6      147.48      140.70     12.36 o 
   3   5  -6     1319.77     1247.48     11.94 o 
   4   5  -6       87.29       87.86     14.86 o 
   5   5  -6       92.71      106.26      9.58 o 
   6   5  -6     2160.43     2114.06     17.07 o 
   7   5  -6      205.76      200.46     11.48 o 
   8   5  -6      416.52      401.21      9.13 o 
   9   5  -6       39.89       39.44     11.19 o 
  10   5  -6      114.32      108.91      8.24 o 
  11   5  -6       23.58       32.45     11.33 o 
  12   5  -6       33.81       34.55      8.64 o 
  13   5  -6      327.87      325.73     15.45 o 
  14   5  -6      437.93      421.45      8.54 o 
  15   5  -6      817.04      908.48     12.36 o 
  16   5  -6      113.87      136.63      9.36 o 
  17   5  -6      476.53      466.56     16.48 o 
  18   5  -6        5.90       13.26     25.61 o 
  19   5  -6       13.58       14.52     10.09 o 
   0   6  -6     2509.20     2416.06     19.72 o 
   1   6  -6      407.39      415.33     12.95 o 
   2   6  -6       62.93       77.71     11.48 o 
   3   6  -6       91.75       93.12      9.05 o 
   4   6  -6      503.23      476.18      9.72 o 
   5   6  -6      615.20      603.47     11.41 o 
   6   6  -6      104.92       90.13      9.80 o 
   7   6  -6      519.76      506.88     10.30 o 
   8   6  -6      306.60      339.98     12.36 o 
   9   6  -6      204.57      194.57      9.13 o 
  10   6  -6      154.52      142.17     12.36 o 
  11   6  -6      152.19      186.33     12.66 o 
  12   6  -6      399.05      450.66     10.60 o 
  13   6  -6      181.81      192.51      9.42 o 
  14   6  -6       14.54       18.54     12.95 o 
  15   6  -6       42.36       32.67     13.54 o 
  16   6  -6      150.99      138.05     14.13 o 
  17   6  -6       12.79       17.37     10.01 o 
  18   6  -6      114.52      105.08     10.89 o 
   1   7  -6      352.34      338.80     13.54 o 
   2   7  -6      693.81      702.04     14.13 o 
   3   7  -6      239.64      233.29      9.26 o 
   4   7  -6     1194.24     1181.42     12.50 o 
   5   7  -6      268.86      272.04      9.86 o 
   6   7  -6       61.68       52.45      9.15 o 
   7   7  -6      193.21      185.15      9.42 o 
   8   7  -6       45.27       39.74     12.95 o 
   9   7  -6      192.40      174.85      9.71 o 
  10   7  -6       72.40       71.82      9.13 o 
  11   7  -6      141.24      106.26     13.25 o 
  12   7  -6      182.42      166.90     13.83 o 
  13   7  -6       17.03       15.90      9.42 o 
  14   7  -6      125.33       83.89     10.01 o 
  15   7  -6       47.35       43.86     10.30 o 
   0   8  -6      265.82      259.92     14.13 o 
   1   8  -6      231.69      212.52     13.83 o 
   2   8  -6       76.38       83.78      9.36 o 
   3   8  -6      207.03      196.64      9.78 o 
   4   8  -6       58.63       46.52      7.93 o 
   5   8  -6     1363.90     1347.43     45.21 o 
   6   8  -6      125.71      121.41      8.30 o 
   7   8  -6        5.16        8.24     13.25 o 
   8   8  -6       82.39       69.47     13.54 o 
   9   8  -6       52.64       70.94     13.83 o 
  10   8  -6      223.83      182.79     10.30 o 
  11   8  -6       19.27       10.01     13.83 o 
  12   8  -6       46.80       75.06     14.42 o 
   1   9  -6       29.45       23.55     10.01 o 
   2   9  -6       85.96       82.21     18.99 o 
   3   9  -6       12.44       22.95      9.27 o 
   4   9  -6       86.32       72.58     11.41 o 
   5   9  -6      143.14      135.88     11.06 o 
   6   9  -6       82.21       80.56      8.83 o 
   7   9  -6      485.35      389.14     16.48 o 
   2   0  -5      407.66      437.29      9.57 o 
   4   0  -5      635.70      721.17     14.13 o 
   6   0  -5     3924.82     3962.90     20.60 o 
   8   0  -5     4355.33     4267.85     20.60 o 
  10   0  -5     1860.37     1835.30     14.13 o 
  12   0  -5     2438.16     2347.19     17.37 o 
  14   0  -5     8112.84     8066.21     27.08 o 
  16   0  -5       63.01       71.82     12.07 o 
  18   0  -5     1483.91     1583.33     16.19 o 
  20   0  -5        5.09      -12.95     12.95 o 
  22   0  -5      575.64      619.32     15.60 o 
   0   1  -5     7076.40     7646.26    106.26 o 
   1   1  -5     7243.42     7843.27    112.63 o 
   2   1  -5     1209.96     1257.55     43.86 o 
   3   1  -5     3709.82     3886.18    180.59 o 
   4   1  -5     4099.11     4442.50    190.59 o 
   5   1  -5     4807.25     5098.37    155.13 o 
   6   1  -5      578.29      625.42     22.37 o 
   7   1  -5      549.03      612.35      7.59 o 
   8   1  -5     1399.69     1300.19     27.96 o 
   9   1  -5      720.12      649.28     26.79 o 
  10   1  -5     2571.15     2570.42     71.23 o 
  11   1  -5      365.74      362.26      8.54 o 
  12   1  -5      564.71      564.70     21.19 o 
  13   1  -5       65.00       74.83     19.43 o 
  14   1  -5      133.22      135.09     11.63 o 
  15   1  -5      126.18      126.38      6.70 o 
  16   1  -5      313.27      329.72      8.74 o 
  17   1  -5        4.17        4.62      6.59 o 
  18   1  -5      373.15      388.94     10.74 o 
  19   1  -5      101.08      105.86      6.45 o 
  20   1  -5      109.06      108.57     14.72 o 
  21   1  -5      154.56      178.30     18.25 o 
  22   1  -5       90.40       87.71      8.22 o 
  23   1  -5      226.62      203.24     11.19 o 
   1   2  -5     1007.14      994.83     46.66 o 
   2   2  -5     1219.88     1391.13     91.99 o 
   3   2  -5     3843.75     4048.73     94.52 o 
   4   2  -5      508.96      459.70     14.27 o 
   5   2  -5      692.46      710.32     27.82 o 
   6   2  -5      550.26      530.57     16.93 o 
   7   2  -5     1771.65     1874.18     44.30 o 
   8   2  -5      290.40      285.32     17.81 o 
   9   2  -5      490.87      426.77     21.19 o 
  10   2  -5       40.29       56.03      7.70 o 
  11   2  -5        2.01        9.95     12.95 o 
  12   2  -5      211.22      237.02     20.90 o 
  13   2  -5     3887.17     3844.05    123.33 o 
  14   2  -5       63.67       56.28      6.48 o 
  15   2  -5       79.93       95.89     13.54 o 
  16   2  -5      486.61      491.62      7.18 o 
  17   2  -5      802.70      823.03      9.86 o 
  18   2  -5      108.09       98.64     27.23 o 
  19   2  -5      730.92      725.32      8.97 o 
  20   2  -5       31.62       44.08      7.51 o 
  21   2  -5        4.37        9.89     10.30 o 
  22   2  -5       55.17       66.50      8.32 o 
  23   2  -5       67.88       71.17      8.66 o 
   0   3  -5     5458.37     5288.67     29.14 o 
   1   3  -5      944.21      952.24     15.01 o 
   2   3  -5     1335.96     1192.73     15.31 o 
   3   3  -5      531.51      489.00      9.62 o 
   4   3  -5     2856.57     2810.22    135.85 o 
   5   3  -5      583.03      581.68     33.70 o 
   6   3  -5      207.57      187.13     16.93 o 
   7   3  -5     1148.41     1190.07     56.37 o 
   8   3  -5      250.76      265.57      6.23 o 
   9   3  -5      853.30      888.32     74.91 o 
  10   3  -5       33.62       36.50      6.53 o 
  11   3  -5      446.24      436.16      6.74 o 
  12   3  -5      231.79      245.25     11.04 o 
  13   3  -5      540.30      560.65      9.15 o 
  14   3  -5      204.70      229.91      8.41 o 
  15   3  -5      820.48      844.78     54.01 o 
  16   3  -5       52.94       48.43      8.68 o 
  17   3  -5      142.57      130.47      7.95 o 
  18   3  -5       84.52       87.93      7.34 o 
  19   3  -5      116.44      135.04      9.27 o 
  20   3  -5      328.22      366.17      8.60 o 
  21   3  -5      103.98      108.32     14.28 o 
  22   3  -5       17.58       26.52     13.98 o 
   1   4  -5     1411.81     1314.29     16.19 o 
   2   4  -5     1463.99     1387.29     15.90 o 
   3   4  -5      352.83      345.30      9.22 o 
   4   4  -5     2261.15     2136.98     14.89 o 
   5   4  -5      159.69      146.27      9.62 o 
   6   4  -5      723.67      706.75     12.95 o 
   7   4  -5      550.54      593.14     24.58 o 
   8   4  -5     2887.37     3076.45    152.48 o 
   9   4  -5       67.42       63.25      7.91 o 
  10   4  -5      308.78      312.87     10.45 o 
  11   4  -5     1424.72     1463.55    107.29 o 
  12   4  -5      237.05      233.96     14.72 o 
  13   4  -5       66.69       79.94      7.21 o 
  14   4  -5       14.76       22.95      6.53 o 
  15   4  -5        0.45        3.96      6.59 o 
  16   4  -5       42.15       50.72      6.86 o 
  17   4  -5        6.47       -3.68     12.66 o 
  18   4  -5      209.08      224.21      9.57 o 
  19   4  -5       28.08       25.70      7.79 o 
  20   4  -5      261.31      272.74     20.60 o 
  21   4  -5       42.97       48.39     10.60 o 
   0   5  -5     3440.36     3250.56     22.08 o 
   1   5  -5     2037.90     1850.02     17.96 o 
   2   5  -5      812.83      773.27     13.83 o 
   3   5  -5      517.61      501.01      9.51 o 
   4   5  -5       24.27       30.89      6.70 o 
   5   5  -5     1177.22     1103.49     22.52 o 
   6   5  -5      491.55      450.46     21.19 o 
   7   5  -5      406.85      412.10     12.36 o 
   8   5  -5      269.24      269.92      8.54 o 
   9   5  -5     1163.68     1099.42     12.07 o 
  10   5  -5      727.75      747.66     12.95 o 
  11   5  -5      195.11      201.93     11.48 o 
  12   5  -5       73.11       78.87      8.64 o 
  13   5  -5      117.19      112.25     11.04 o 
  14   5  -5       58.67       66.16     19.87 o 
  15   5  -5      177.29      196.26     10.45 o 
  16   5  -5        5.84       10.23      7.19 o 
  17   5  -5      281.81      297.64     10.60 o 
  18   5  -5      280.34      296.58     10.29 o 
  19   5  -5       66.72       60.00      8.48 o 
  20   5  -5       27.01       23.74      8.55 o 
   1   6  -5       36.48       28.41      7.70 o 
   2   6  -5      148.49      136.29      8.54 o 
   3   6  -5      530.80      504.08      8.17 o 
   4   6  -5      508.63      535.89     10.25 o 
   5   6  -5      298.00      307.39     11.22 o 
   6   6  -5      786.05      764.61     11.70 o 
   7   6  -5      193.81      188.68      9.13 o 
   8   6  -5      382.61      381.78     12.36 o 
   9   6  -5      121.84      132.75     12.36 o 
  10   6  -5      436.80      417.40     13.25 o 
  11   6  -5       16.89       25.61      8.54 o 
  12   6  -5      325.76      323.20     10.01 o 
  13   6  -5      183.00      161.60      9.42 o 
  14   6  -5      143.33      151.00     12.95 o 
  15   6  -5        4.54       15.90     12.95 o 
  16   6  -5      515.60      523.36     14.72 o 
  17   6  -5      190.95      198.40     14.42 o 
  18   6  -5       55.05       45.33     10.30 o 
   0   7  -5       54.63       60.93     11.77 o 
   1   7  -5      192.42      190.45     13.98 o 
   2   7  -5       48.83       57.10     11.77 o 
   3   7  -5      189.61      178.25      8.94 o 
   4   7  -5      298.90      294.80      8.00 o 
   5   7  -5      442.36      466.39     22.09 o 
   6   7  -5      228.49      215.54     10.84 o 
   7   7  -5       16.78       -2.37     12.42 o 
   8   7  -5      286.97      263.74      9.42 o 
   9   7  -5      431.80      400.32     10.30 o 
  10   7  -5      499.42      478.62     13.83 o 
  11   7  -5      271.71      271.10     13.54 o 
  12   7  -5       68.94       81.24     13.25 o 
  13   7  -5      111.12      125.98     13.83 o 
  14   7  -5      100.90       87.72     14.13 o 
  15   7  -5        6.94       -8.83     13.83 o 
  16   7  -5        8.04        8.24     10.01 o 
   1   8  -5      368.30      390.36      9.98 o 
   2   8  -5       44.48       61.23     12.66 o 
   3   8  -5      226.72      217.48     10.40 o 
   4   8  -5       49.21       58.20      7.83 o 
   5   8  -5       82.13       75.86      6.96 o 
   6   8  -5       27.65       40.44     11.33 o 
   7   8  -5       33.73       51.96      9.61 o 
   8   8  -5      115.66      102.14     13.54 o 
   9   8  -5        6.03       15.01     13.25 o 
  10   8  -5       32.50       24.14     10.01 o 
  11   8  -5      577.73      542.20     12.36 o 
  12   8  -5      354.95      257.85     11.19 o 
  13   8  -5       29.19       25.90     14.42 o 
   0   9  -5      207.50      173.38     15.01 o 
   1   9  -5      268.10      287.54     10.72 o 
   2   9  -5       61.75       58.87     10.01 o 
   3   9  -5       40.44       46.02      7.27 o 
   4   9  -5       98.66       90.66      8.44 o 
   5   9  -5      194.88      196.64     10.00 o 
   6   9  -5       44.44       44.94      9.49 o 
   7   9  -5      112.61      111.00     12.06 o 
   8   9  -5       95.51       89.19     15.31 o 
   0   0  -4    12354.20    13419.93     49.75 o 
   2   0  -4     3792.90     4073.49     52.25 o 
   4   0  -4     4757.93     4969.59     26.79 o 
   6   0  -4     2021.15     1951.87     17.96 o 
   8   0  -4     7594.52     7772.44     28.85 o 
  10   0  -4     1013.19      904.26     11.48 o 
  12   0  -4      542.61      517.18     12.66 o 
  14   0  -4      822.59      843.92     14.13 o 
  16   0  -4      644.45      662.59     13.25 o 
  18   0  -4       58.93       57.69      8.83 o 
  20   0  -4      743.49      804.77     15.01 o 
  22   0  -4       29.99       31.20     10.01 o 
   1   1  -4     5132.79     5487.13    263.89 o 
   2   1  -4     4871.33     5056.29    291.71 o 
   3   1  -4     3937.33     3959.16    170.58 o 
   4   1  -4      322.86      344.72     17.37 o 
   5   1  -4     1135.79     1146.24     15.75 o 
   6   1  -4     9346.99     9270.66    305.83 o 
   7   1  -4      315.09      323.92     18.10 o 
   8   1  -4     1034.18     1042.47     33.11 o 
   9   1  -4     2087.69     2065.46     42.53 o 
  10   1  -4      639.86      615.63     30.61 o 
  11   1  -4     1336.50     1324.67      9.51 o 
  12   1  -4      155.37      137.05      7.51 o 
  13   1  -4       99.99      110.07      6.79 o 
  14   1  -4     2184.95     2088.30     44.30 o 
  15   1  -4      210.63      223.32     27.08 o 
  16   1  -4      223.19      211.50     15.75 o 
  17   1  -4       55.65       35.81     14.28 o 
  18   1  -4      260.49      260.48     11.04 o 
  19   1  -4      170.33      169.75      8.95 o 
  20   1  -4       50.74       39.82      8.84 o 
  21   1  -4      363.85      401.74     35.62 o 
  22   1  -4      134.98      116.06      8.32 o 
  23   1  -4      104.70       99.24     10.30 o 
   0   2  -4     2280.68     2269.77     22.67 o 
   1   2  -4     4467.72     4279.04     26.49 o 
   2   2  -4      329.93      351.46     11.59 o 
   3   2  -4     4247.11     4497.33    159.20 o 
   4   2  -4     2469.52     2760.50    101.42 o 
   5   2  -4     1409.08     1510.99     69.47 o 
   6   2  -4      904.73      976.83     28.85 o 
   7   2  -4     4877.01     5208.43    200.46 o 
   8   2  -4      655.91      642.55     17.66 o 
   9   2  -4     1134.52     1131.60     68.58 o 
  10   2  -4      164.59      182.19      9.12 o 
  11   2  -4      288.73      287.56     28.70 o 
  12   2  -4      562.47      558.98     15.01 o 
  13   2  -4      981.53      990.84      9.96 o 
  14   2  -4      160.34      155.51      8.33 o 
  15   2  -4     2325.44     2413.66     79.77 o 
  16   2  -4        3.01       15.44     10.30 o 
  17   2  -4      186.01      190.45      8.84 o 
  18   2  -4      121.07      151.60      8.73 o 
  19   2  -4      253.46      254.74     18.54 o 
  20   2  -4      153.70      178.93      9.26 o 
  21   2  -4      262.27      254.76     11.48 o 
  22   2  -4       40.57       39.05     15.01 o 
  23   2  -4      271.74      295.04     10.93 o 
   1   3  -4      599.15      528.66     10.89 o 
   2   3  -4     2195.69     2219.53     15.17 o 
   3   3  -4     1962.07     2055.07     17.66 o 
   4   3  -4     5265.55     5669.43    264.51 o 
   5   3  -4      391.19      446.71     22.08 o 
   6   3  -4     1204.44     1251.82     99.93 o 
   7   3  -4     1028.74     1119.32     18.54 o 
   8   3  -4     1076.55     1033.71     45.18 o 
   9   3  -4      151.45      155.94      8.24 o 
  10   3  -4     1377.04     1380.65     66.67 o 
  11   3  -4      185.16      207.16      8.32 o 
  12   3  -4      265.91      308.78      8.41 o 
  13   3  -4      826.96      800.01     23.99 o 
  14   3  -4      525.29      517.19     13.54 o 
  15   3  -4      760.88      754.24     31.20 o 
  16   3  -4     1132.20     1153.06     78.59 o 
  17   3  -4       71.89       70.94      7.06 o 
  18   3  -4      135.71      127.75      7.49 o 
  19   3  -4        0.69       -1.03      8.09 o 
  20   3  -4      233.85      253.59     10.09 o 
  21   3  -4       95.24       91.56     15.60 o 
  22   3  -4      229.55      223.34     10.45 o 
   0   4  -4     1316.39     1259.84     16.48 o 
   1   4  -4     2282.54     2232.39     19.13 o 
   2   4  -4     2759.84     2534.40     19.43 o 
   3   4  -4      235.38      231.11      8.91 o 
   4   4  -4      621.80      595.32     16.78 o 
   5   4  -4     2658.02     2556.17     61.33 o 
   6   4  -4     1145.53     1198.91     14.13 o 
   7   4  -4      973.66      992.57     94.78 o 
   8   4  -4      197.98      201.05      7.21 o 
   9   4  -4      234.13      228.52     18.69 o 
  10   4  -4     1557.92     1605.14    105.23 o 
  11   4  -4      141.47      140.69     29.14 o 
  12   4  -4      225.27      239.65     14.57 o 
  13   4  -4       77.31       78.01      7.21 o 
  14   4  -4      509.25      513.98     51.66 o 
  15   4  -4      414.55      457.78      9.04 o 
  16   4  -4      114.11      135.33      8.84 o 
  17   4  -4      102.44       92.72      8.54 o 
  18   4  -4      371.75      411.43     21.05 o 
  19   4  -4       32.83       33.18      7.57 o 
  20   4  -4      189.12      193.70     10.08 o 
  21   4  -4       24.02       27.14     10.09 o 
   1   5  -4      238.58      205.58      9.42 o 
   2   5  -4      287.73      259.03     11.77 o 
   3   5  -4     1595.39     1548.03     11.37 o 
   4   5  -4     1380.40     1314.79     12.25 o 
   5   5  -4     1161.09     1138.53     33.09 o 
   6   5  -4      333.10      305.78     12.13 o 
   7   5  -4      527.14      488.92      9.71 o 
   8   5  -4      127.45      101.55      8.24 o 
   9   5  -4      407.56      382.96      9.42 o 
  10   5  -4      567.98      538.38      9.71 o 
  11   5  -4      447.28      470.97     12.36 o 
  12   5  -4      763.74      739.13     14.13 o 
  13   5  -4      717.61      729.96     42.98 o 
  14   5  -4       52.66       47.91      7.36 o 
  15   5  -4      255.73      256.41      7.64 o 
  16   5  -4      223.72      226.49      9.34 o 
  17   5  -4       10.62       16.12      7.30 o 
  18   5  -4      110.02      130.98      9.89 o 
  19   5  -4       49.94       64.47      9.99 o 
  20   5  -4        2.65       11.60      8.22 o 
   0   6  -4      858.02      834.79     14.42 o 
   1   6  -4       51.39       48.03      7.91 o 
   2   6  -4      328.72      324.08     12.07 o 
   3   6  -4     1135.75     1103.54     14.72 o 
   4   6  -4      261.11      243.80      9.19 o 
   5   6  -4      242.96      238.97     11.72 o 
   6   6  -4      510.19      491.53     17.20 o 
   7   6  -4       74.32       68.97      6.64 o 
   8   6  -4        8.83       16.19      8.24 o 
   9   6  -4      831.19      839.21     10.89 o 
  10   6  -4      835.53      805.06     10.89 o 
  11   6  -4      437.89      436.82     10.01 o 
  12   6  -4      134.39      113.62     12.36 o 
  13   6  -4      156.26      178.38     12.66 o 
  14   6  -4       14.46       44.15     12.95 o 
  15   6  -4        9.48        5.59      8.83 o 
  16   6  -4       98.61       93.60     13.25 o 
  17   6  -4      248.22      282.29     14.42 o 
  18   6  -4       28.36       40.03     10.01 o 
   1   7  -4       26.85       32.44      8.09 o 
   2   7  -4      219.38      214.88     12.36 o 
   3   7  -4       91.32       85.36      8.83 o 
   4   7  -4      236.70      230.36      8.84 o 
   5   7  -4      134.79      145.38      7.59 o 
   6   7  -4      596.36      594.31     13.74 o 
   7   7  -4        8.14       14.06      6.97 o 
   8   7  -4      720.73      686.20     12.31 o 
   9   7  -4      155.33      171.31     12.66 o 
  10   7  -4       73.73       78.00     12.36 o 
  11   7  -4      532.02      523.95     11.19 o 
  12   7  -4      589.14      588.12     11.48 o 
  13   7  -4      227.16      226.95     10.60 o 
  14   7  -4      176.94      181.62     13.83 o 
  15   7  -4      138.19      103.61     13.83 o 
  16   7  -4      182.97      155.13     15.01 o 
   0   8  -4      410.35      402.68     13.83 o 
   1   8  -4      665.20      644.24     13.39 o 
   2   8  -4       22.92       29.21     18.84 o 
   3   8  -4       40.13       22.37     12.36 o 
   4   8  -4      106.74      117.85     13.28 o 
   5   8  -4      714.43      712.35     10.76 o 
   6   8  -4       43.78       38.42      6.73 o 
   7   8  -4       29.36       30.83      8.49 o 
   8   8  -4      113.76      112.29     10.63 o 
   9   8  -4      114.27      104.20     13.54 o 
  10   8  -4       86.12       78.89     13.54 o 
  11   8  -4      171.04      208.11     14.72 o 
  12   8  -4       30.68       46.51     13.83 o 
  13   8  -4       79.25       91.54     14.42 o 
   1   9  -4      104.43      102.21      9.99 o 
   2   9  -4      147.84      152.95     19.13 o 
   3   9  -4      150.60      147.07     20.02 o 
   4   9  -4      141.51      129.88      8.83 o 
   5   9  -4       81.47       81.11      7.83 o 
   6   9  -4      216.87      205.17      9.91 o 
   7   9  -4       33.48       35.65      8.24 o 
   8   9  -4       10.70       12.78      8.82 o 
   9   9  -4      148.11      125.69     15.01 o 
   4   0  -3     3723.70     3466.62     25.61 o 
   6   0  -3     1658.42     1661.63     17.96 o 
   8   0  -3      147.77      148.65      8.54 o 
  10   0  -3      575.52      553.28      9.15 o 
  12   0  -3     1522.73     1431.84     32.53 o 
  14   0  -3     1058.12     1054.44     17.07 o 
  16   0  -3      437.33      435.27     17.37 o 
  18   0  -3       50.64       56.36      6.03 o 
  20   0  -3      303.65      304.77      9.42 o 
  22   0  -3      489.82      502.46     15.31 o 
  24   0  -3      148.66      133.34     15.31 o 
   1   1  -3     6192.19     6533.31    458.46 o 
   2   1  -3    13378.15    13719.73    401.06 o 
   3   1  -3     4661.19     4758.13    207.52 o 
   4   1  -3     1305.64     1397.82     86.54 o 
   5   1  -3     7146.34     6983.39    222.09 o 
   6   1  -3      405.09      391.05     19.72 o 
   7   1  -3      402.92      341.91     20.31 o 
   8   1  -3      150.02      130.47      5.83 o 
   9   1  -3      305.58      267.69     10.85 o 
  10   1  -3     1065.39     1034.25      7.39 o 
  11   1  -3      649.09      598.44     11.85 o 
  12   1  -3      136.49      135.73      5.24 o 
  13   1  -3      657.01      655.73     12.59 o 
  14   1  -3      156.03      145.44      4.82 o 
  15   1  -3      420.07      394.64     13.55 o 
  16   1  -3       15.02       20.85      5.62 o 
  17   1  -3      268.19      254.96     11.27 o 
  18   1  -3      174.66      174.09      5.55 o 
  19   1  -3      227.97      225.05     10.07 o 
  20   1  -3      205.19      198.89      9.60 o 
  21   1  -3      107.22      148.97     14.72 o 
  22   1  -3       55.00       64.28     18.40 o 
  23   1  -3       87.32      105.32      8.48 o 
  24   1  -3       38.16       27.23     10.62 o 
   1   2  -3     1606.09     1486.20     19.13 o 
   2   2  -3     1516.42     1685.75     95.74 o 
   3   2  -3      198.78      215.85      6.99 o 
   4   2  -3     3043.36     3217.23    180.00 o 
   5   2  -3      399.40      389.46     17.81 o 
   6   2  -3     1620.69     1756.21     98.90 o 
   7   2  -3     4408.65     4554.60    239.90 o 
   8   2  -3      686.63      697.70     61.52 o 
   9   2  -3     2992.85     2842.30     97.73 o 
  10   2  -3       99.10       97.38      6.17 o 
  11   2  -3      327.57      337.81      8.02 o 
  12   2  -3      847.27      791.27      8.16 o 
  13   2  -3      260.95      250.50      6.93 o 
  14   2  -3     2488.70     2485.33     32.52 o 
  15   2  -3      438.27      416.68      6.35 o 
  16   2  -3      211.29      227.12      5.55 o 
  17   2  -3     1019.84     1027.01     30.80 o 
  18   2  -3       65.29       82.76      7.08 o 
  19   2  -3      105.34       99.82      7.28 o 
  20   2  -3       36.38       24.72      9.15 o 
  21   2  -3      104.78      107.01      7.89 o 
  22   2  -3       78.88       94.65      9.78 o 
  23   2  -3        1.24       23.08      8.11 o 
   0   3  -3     2176.03     2041.94     20.90 o 
   1   3  -3      555.02      570.75     13.83 o 
   2   3  -3     1452.39     1453.23     16.78 o 
   3   3  -3      452.97      422.80      9.95 o 
   4   3  -3       71.63       65.82      8.55 o 
   5   3  -3     1193.24     1207.51     70.79 o 
   6   3  -3      527.23      574.13     27.08 o 
   7   3  -3       83.43       90.58      6.51 o 
   8   3  -3     3475.76     3443.18    238.43 o 
   9   3  -3      411.87      457.87      7.64 o 
  10   3  -3     3781.19     3807.64    140.41 o 
  11   3  -3      323.29      315.21     11.48 o 
  12   3  -3      141.77      145.39      6.81 o 
  13   3  -3      236.95      252.67      8.41 o 
  14   3  -3      267.24      255.16      8.41 o 
  15   3  -3      170.87      171.27      6.14 o 
  16   3  -3      181.39      180.65      8.73 o 
  17   3  -3       21.22       22.04      8.54 o 
  18   3  -3      366.51      383.44     36.79 o 
  19   3  -3       63.62       81.65      7.56 o 
  20   3  -3       30.79       40.51      9.26 o 
  21   3  -3       90.02       91.66      7.08 o 
  22   3  -3      200.38      204.45     10.50 o 
  23   3  -3      105.21      130.34      9.86 o 
   1   4  -3      709.18      692.71      9.89 o 
   2   4  -3      313.22      286.11     11.48 o 
   3   4  -3      427.00      428.34     13.69 o 
   4   4  -3      986.74     1025.10     10.38 o 
   5   4  -3      183.60      191.47      6.34 o 
   6   4  -3      604.88      620.42     15.84 o 
   7   4  -3      709.68      697.92     12.95 o 
   8   4  -3      190.68      165.85     24.14 o 
   9   4  -3       70.09       76.54      8.01 o 
  10   4  -3     1462.91     1476.90     79.33 o 
  11   4  -3     1097.67     1072.94     59.02 o 
  12   4  -3     1793.06     1848.14     86.39 o 
  13   4  -3     1188.43     1242.37     98.02 o 
  14   4  -3      520.24      528.12     29.29 o 
  15   4  -3      518.09      535.71     15.01 o 
  16   4  -3      136.51      154.50     25.90 o 
  17   4  -3      520.05      538.56     49.01 o 
  18   4  -3        6.70       20.90     10.89 o 
  19   4  -3      140.18      142.11     14.42 o 
  20   4  -3       78.47       86.15      9.78 o 
  21   4  -3       82.75       76.93     27.08 o 
  22   4  -3      171.77      182.93     10.71 o 
   0   5  -3      436.31      458.02     12.36 o 
   1   5  -3      600.77      583.03     14.28 o 
   2   5  -3      850.43      838.62     13.83 o 
   3   5  -3     1248.20     1151.22     12.66 o 
   4   5  -3      926.51      888.78      9.72 o 
   5   5  -3     2697.70     2616.40    109.04 o 
   6   5  -3       67.09       72.96      7.84 o 
   7   5  -3      192.73      183.55      8.67 o 
   8   5  -3      774.49      719.43      9.47 o 
   9   5  -3      381.84      407.39     12.07 o 
  10   5  -3      498.82      513.06     12.07 o 
  11   5  -3      145.34      152.77      8.24 o 
  12   5  -3      670.48      644.93     12.95 o 
  13   5  -3      188.37      193.69      8.54 o 
  14   5  -3        5.31       12.37      8.20 o 
  15   5  -3       29.58       46.86      8.53 o 
  16   5  -3      416.05      434.90     29.58 o 
  17   5  -3      175.48      192.65      9.25 o 
  18   5  -3        7.42       19.47     17.22 o 
  19   5  -3      229.39      221.24     32.82 o 
  20   5  -3       85.68       84.78     10.45 o 
   1   6  -3      373.92      370.69      8.84 o 
   2   6  -3      892.17      886.18     10.29 o 
   3   6  -3     1754.78     1716.68     16.19 o 
   4   6  -3     1486.15     1440.64     31.50 o 
   5   6  -3       60.71       63.41      7.28 o 
   6   6  -3     1255.37     1164.64     23.83 o 
   7   6  -3      230.98      254.99      7.54 o 
   8   6  -3      538.48      536.10      9.80 o 
   9   6  -3      557.48      556.33     12.95 o 
  10   6  -3       96.62      107.15      8.24 o 
  11   6  -3       58.42       59.46      8.54 o 
  12   6  -3      328.53      308.48     12.66 o 
  13   6  -3       84.86       64.46      8.54 o 
  14   6  -3      294.51      320.26     12.95 o 
  15   6  -3      163.31      200.46     12.95 o 
  16   6  -3      288.01      261.39     10.30 o 
  17   6  -3      185.94      158.95     13.83 o 
  18   6  -3       79.80      102.44     10.30 o 
  19   6  -3       55.56       17.37     14.42 o 
   0   7  -3     2118.30     2155.27     18.54 o 
   1   7  -3      403.66      391.12      7.99 o 
   2   7  -3      451.70      466.70     25.31 o 
   3   7  -3      464.16      488.92     13.25 o 
   4   7  -3       60.34       65.01      8.12 o 
   5   7  -3      147.24      152.33     15.09 o 
   6   7  -3        5.26       15.96     12.92 o 
   7   7  -3      266.35      288.95      8.38 o 
   8   7  -3       26.79       41.30     11.05 o 
   9   7  -3       12.62       21.57      9.17 o 
  10   7  -3      258.39      256.38      9.71 o 
  11   7  -3       69.79       64.76      8.83 o 
  12   7  -3       51.27       52.98     12.66 o 
  13   7  -3       39.14       25.90     13.25 o 
  14   7  -3       90.14       94.49     10.01 o 
  15   7  -3       49.46       25.31     14.13 o 
  16   7  -3       56.92       29.73     14.42 o 
  17   7  -3       31.13       15.31     10.30 o 
   1   8  -3      464.51      449.27     18.54 o 
   2   8  -3      109.48      121.44      9.05 o 
   3   8  -3        5.89        7.50      7.02 o 
   4   8  -3      494.72      524.25     45.04 o 
   5   8  -3      247.62      229.68      9.52 o 
   6   8  -3      118.46      113.65      7.93 o 
   7   8  -3     1280.75     1259.69     38.89 o 
   8   8  -3      208.06      196.04     21.92 o 
   9   8  -3      104.45      107.94     10.23 o 
  10   8  -3       42.92       43.56     13.25 o 
  11   8  -3       53.34       42.09     13.83 o 
  12   8  -3       67.11       93.31     10.01 o 
  13   8  -3       69.25       49.16     10.30 o 
  14   8  -3        2.93        7.65     14.42 o 
   0   9  -3       48.62       68.58     13.25 o 
   1   9  -3       16.07       21.50      9.47 o 
   2   9  -3      104.73       91.48     10.56 o 
   3   9  -3      387.03      399.65     23.84 o 
   4   9  -3       15.49       15.27      6.89 o 
   5   9  -3      449.77      457.25     12.18 o 
   6   9  -3      109.37      116.28      8.71 o 
   7   9  -3      114.53      109.91      9.98 o 
   8   9  -3      241.16      209.19     11.70 o 
   9   9  -3      237.13      229.15      9.80 o 
  10   9  -3      210.15      184.56     11.48 o 
   0   0  -2     5742.32     6123.76     47.39 o 
   2   0  -2    17065.38    17031.96     63.58 o 
   4   0  -2    14489.72    14645.33     51.51 o 
   6   0  -2     3356.06     3113.09     31.20 o 
   8   0  -2      132.11      135.06      8.01 o 
  10   0  -2     8674.65     8468.25    197.95 o 
  12   0  -2       49.61       60.36      6.32 o 
  14   0  -2      111.28       96.81     10.74 o 
  16   0  -2      115.18      104.21      6.53 o 
  18   0  -2      450.48      489.61     11.04 o 
  20   0  -2      540.90      565.55     10.30 o 
  22   0  -2      164.14      153.36     16.63 o 
  24   0  -2      105.82       85.25     10.51 o 
   1   1  -2     3331.35     3457.30    175.29 o 
   2   1  -2     4637.56     4690.84    201.48 o 
   3   1  -2    15422.40    14948.81     52.10 o 
   4   1  -2     9949.60     9931.03    518.21 o 
   5   1  -2      860.10      866.32     32.83 o 
   6   1  -2     1125.72     1077.13     17.72 o 
   7   1  -2     1159.41     1121.02      9.55 o 
   8   1  -2      520.70      481.55      9.26 o 
   9   1  -2      952.57     1002.43     12.53 o 
  10   1  -2      932.12      994.04      7.36 o 
  11   1  -2     1402.77     1363.63     23.83 o 
  12   1  -2     2111.13     1944.85     21.94 o 
  13   1  -2     2755.71     2663.11     28.51 o 
  14   1  -2      571.73      559.77      6.54 o 
  15   1  -2      296.64      298.81      5.75 o 
  16   1  -2      976.04      942.94     12.96 o 
  17   1  -2      486.57      483.01      6.58 o 
  18   1  -2      308.12      311.52      5.66 o 
  19   1  -2      149.87      145.68      5.60 o 
  20   1  -2      111.44      103.87      5.31 o 
  21   1  -2       62.13       69.67      6.44 o 
  22   1  -2       77.87       85.71      6.19 o 
  23   1  -2        6.16       14.23      6.99 o 
  24   1  -2      150.47      130.64     15.68 o 
   0   2  -2     2729.89     2682.16     26.49 o 
   1   2  -2     4165.72     3949.07     27.96 o 
   2   2  -2     6088.79     5940.83     80.51 o 
   3   2  -2     2531.16     2674.42    139.09 o 
   4   2  -2      268.07      269.97     24.58 o 
   5   2  -2    11298.36    11889.57    479.95 o 
   6   2  -2      384.14      394.96      7.37 o 
   7   2  -2       63.93       60.35      5.13 o 
   8   2  -2     1110.59     1112.13      7.07 o 
   9   2  -2     2919.81     2922.99     61.58 o 
  10   2  -2     1073.29     1015.07     15.33 o 
  11   2  -2      313.19      315.83     10.11 o 
  12   2  -2      186.43      174.45      5.23 o 
  13   2  -2      224.42      222.04      6.54 o 
  14   2  -2      432.57      415.57      5.60 o 
  15   2  -2      986.40      971.06     15.00 o 
  16   2  -2      219.69      195.14      8.03 o 
  17   2  -2      465.18      441.22     12.36 o 
  18   2  -2      990.68      989.87     12.19 o 
  19   2  -2      228.68      253.94      7.44 o 
  20   2  -2       12.43       20.44      6.55 o 
  21   2  -2       14.40       13.91      6.84 o 
  22   2  -2      122.16      134.34      6.70 o 
  23   2  -2       90.75       91.86      8.94 o 
   1   3  -2      532.41      484.80     10.89 o 
   2   3  -2     3268.89     3161.67     20.90 o 
   3   3  -2      812.33      758.26      9.75 o 
   4   3  -2     1472.21     1429.44     49.07 o 
   5   3  -2      663.39      740.88     31.57 o 
   6   3  -2     2007.09     2000.91     48.44 o 
   7   3  -2      248.73      235.10     11.29 o 
   8   3  -2     3362.76     3303.67    185.00 o 
   9   3  -2      418.99      407.01     10.20 o 
  10   3  -2      379.41      367.73      9.79 o 
  11   3  -2      121.16      126.00      5.31 o 
  12   3  -2      799.81      803.03     16.91 o 
  13   3  -2      916.38      885.36     20.27 o 
  14   3  -2      531.82      517.29     15.93 o 
  15   3  -2       87.62       96.18      6.33 o 
  16   3  -2      476.62      480.42      5.83 o 
  17   3  -2      712.05      690.85     11.68 o 
  18   3  -2      486.99      498.05      7.22 o 
  19   3  -2      204.24      203.23      5.93 o 
  20   3  -2       89.21       84.64      7.86 o 
  21   3  -2       38.87       33.36      8.25 o 
  22   3  -2      288.94      297.15      8.28 o 
  23   3  -2       27.52       21.71     18.84 o 
   0   4  -2    12589.95    12785.30     40.92 o 
   1   4  -2     1335.91     1294.63     24.87 o 
   2   4  -2      362.58      334.68      9.13 o 
   3   4  -2     3234.87     3144.30     18.54 o 
   4   4  -2     2622.21     2705.96     68.58 o 
   5   4  -2      558.74      586.70      8.55 o 
   6   4  -2     1555.55     1555.53     28.07 o 
   7   4  -2     1170.69     1114.56      9.53 o 
   8   4  -2     2361.39     2312.05     26.34 o 
   9   4  -2     1125.66     1148.94     46.76 o 
  10   4  -2      648.38      653.57     24.52 o 
  11   4  -2      357.68      370.86     12.50 o 
  12   4  -2      176.27      199.70      9.19 o 
  13   4  -2      192.93      192.66      8.64 o 
  14   4  -2       69.25       80.18      7.43 o 
  15   4  -2       98.29      106.09      7.63 o 
  16   4  -2       64.00       73.56      6.32 o 
  17   4  -2      120.35      121.01      8.89 o 
  18   4  -2       14.19       17.48      6.66 o 
  19   4  -2       21.06       18.07      7.01 o 
  20   4  -2      622.44      659.78     30.02 o 
  21   4  -2       29.06       32.81     10.09 o 
  22   4  -2      165.74      147.99     15.90 o 
   1   5  -2      106.11      105.45      7.59 o 
   2   5  -2     1257.84     1225.14     27.52 o 
   3   5  -2     1839.40     1886.81     15.01 o 
   4   5  -2      285.52      294.35     11.19 o 
   5   5  -2      947.93      950.62     19.46 o 
   6   5  -2      895.74      899.37     24.52 o 
   7   5  -2     1487.06     1467.91     38.31 o 
   8   5  -2      153.99      158.47      6.81 o 
   9   5  -2      415.83      387.29      9.10 o 
  10   5  -2      376.25      381.51      9.57 o 
  11   5  -2     1200.30     1129.89     10.41 o 
  12   5  -2       37.28       33.26     10.89 o 
  13   5  -2      395.20      378.25      9.42 o 
  14   5  -2      840.20      887.19     13.54 o 
  15   5  -2       51.45       75.06     11.77 o 
  16   5  -2       18.44       24.73      8.24 o 
  17   5  -2       84.52       88.17      9.36 o 
  18   5  -2       51.42       73.45     17.96 o 
  19   5  -2        0.24       17.47     17.81 o 
  20   5  -2        5.65        9.38      9.98 o 
  21   5  -2      156.10      151.28     27.08 o 
   0   6  -2     1154.53     1150.93     15.01 o 
   1   6  -2      454.30      433.29      7.92 o 
   2   6  -2      122.52      103.62      7.91 o 
   3   6  -2      122.05      125.67      8.01 o 
   4   6  -2      920.12      919.41     42.68 o 
   5   6  -2     1167.89     1137.83     40.35 o 
   6   6  -2     1396.36     1431.81     22.46 o 
   7   6  -2      407.91      385.24      7.62 o 
   8   6  -2     1030.37     1070.90     27.27 o 
   9   6  -2       55.36       74.57      9.74 o 
  10   6  -2       55.13       46.20      8.45 o 
  11   6  -2       20.38       24.77      9.27 o 
  12   6  -2      519.86      512.47     12.95 o 
  13   6  -2      175.73      195.45     12.95 o 
  14   6  -2      104.74       87.42      9.13 o 
  15   6  -2      547.59      616.97     14.42 o 
  16   6  -2       61.10       92.72      9.71 o 
  17   6  -2       39.29       31.50     13.54 o 
  18   6  -2      207.48      188.68     10.30 o 
  19   6  -2       82.31       93.02     14.72 o 
   1   7  -2      122.06      119.34      6.04 o 
   2   7  -2      210.87      232.35      7.34 o 
   3   7  -2       11.82       15.58      6.42 o 
   4   7  -2      181.75      182.26      8.62 o 
   5   7  -2       52.37       54.20      9.13 o 
   6   7  -2       23.63       28.72      6.68 o 
   7   7  -2      475.20      509.79     12.55 o 
   8   7  -2      382.28      391.30      8.99 o 
   9   7  -2      160.35      174.64      8.68 o 
  10   7  -2      251.50      265.83      7.99 o 
  11   7  -2      128.34      123.23     10.45 o 
  12   7  -2      256.54      281.40     10.01 o 
  13   7  -2      162.40      168.96     13.54 o 
  14   7  -2      204.38      207.81     13.54 o 
  15   7  -2      296.99      261.09     14.72 o 
  16   7  -2      310.60      340.86     14.72 o 
  17   7  -2      128.11      113.62     11.19 o 
   0   8  -2       90.06       77.12     12.66 o 
   1   8  -2      633.74      596.20     13.39 o 
   2   8  -2       57.37       58.36      8.53 o 
   3   8  -2      182.53      198.75     18.44 o 
   4   8  -2       76.13      100.61      8.94 o 
   5   8  -2        6.22        1.82     16.34 o 
   6   8  -2       50.64       64.13      7.42 o 
   7   8  -2      649.91      695.02     20.89 o 
   8   8  -2        5.70       13.10      7.80 o 
   9   8  -2      119.25      113.88      9.24 o 
  10   8  -2      364.70      366.46     12.56 o 
  11   8  -2       11.22       23.55     13.25 o 
  12   8  -2        3.62      -12.36     13.25 o 
  13   8  -2      194.48      200.16     10.60 o 
  14   8  -2      177.01      143.65     15.01 o 
   1   9  -2      258.39      255.05     10.19 o 
   2   9  -2       32.79       22.03      7.70 o 
   3   9  -2      241.29      226.17     22.11 o 
   4   9  -2      465.33      449.66     27.08 o 
   5   9  -2       52.37       56.46      7.98 o 
   6   9  -2       57.85       60.08      8.15 o 
   7   9  -2       34.79       22.42      9.27 o 
   8   9  -2       77.07       72.20      9.57 o 
   9   9  -2       17.85       19.21     10.14 o 
  10   9  -2       45.72       56.12     12.12 o 
   2   0  -1       17.92       21.61      8.11 o 
   4   0  -1     3873.36     3828.33     65.35 o 
   6   0  -1    17254.44    16171.56     49.45 o 
   8   0  -1     4889.83     4707.29     88.45 o 
  10   0  -1     3878.85     3957.56    118.92 o 
  12   0  -1     2784.95     2697.42     27.23 o 
  14   0  -1      184.05      165.07      6.79 o 
  16   0  -1     2392.43     2441.25     27.67 o 
  18   0  -1       47.95       68.36      8.22 o 
  20   0  -1      141.77      141.42      8.84 o 
  22   0  -1      105.54      127.29      8.11 o 
  24   0  -1       17.49       29.86     10.30 o 
   1   1  -1     1958.85     2040.25    147.91 o 
   2   1  -1     1224.15     1293.80     47.10 o 
   3   1  -1     3146.87     3116.92     99.67 o 
   4   1  -1     5492.42     5437.87    115.31 o 
   5   1  -1      105.15      105.66      6.72 o 
   6   1  -1     4108.65     3851.29     17.97 o 
   7   1  -1     4235.35     4277.96     27.23 o 
   8   1  -1     2487.62     2362.37     19.21 o 
   9   1  -1     2356.54     2389.04     27.79 o 
  10   1  -1      694.53      604.12      6.00 o 
  11   1  -1      662.08      648.14      6.69 o 
  12   1  -1     1210.53     1080.54     15.22 o 
  13   1  -1      614.61      583.23     13.43 o 
  14   1  -1      358.48      343.72      6.74 o 
  15   1  -1       45.86       46.53      4.33 o 
  16   1  -1      575.11      554.93      6.19 o 
  17   1  -1       67.07       80.24      8.20 o 
  18   1  -1      175.04      186.70     12.26 o 
  19   1  -1      184.39      181.61      5.70 o 
  20   1  -1      145.70      156.57      7.82 o 
  21   1  -1        3.31       17.19      5.63 o 
  22   1  -1       46.94       60.30     12.15 o 
  23   1  -1      277.94      291.64     10.49 o 
  24   1  -1        5.20       15.09      6.50 o 
   1   2  -1    14728.10    14622.08     53.28 o 
   2   2  -1     6121.88     6305.96     34.15 o 
   3   2  -1     1360.83     1429.54     47.63 o 
   4   2  -1     3547.39     3564.48     79.24 o 
   5   2  -1      190.29      210.32      5.78 o 
   6   2  -1     3953.40     3888.17     78.18 o 
   7   2  -1     3253.06     3388.79     38.24 o 
   8   2  -1      740.58      721.05     13.64 o 
   9   2  -1     1806.61     1836.55     41.21 o 
  10   2  -1       28.44       28.33      5.46 o 
  11   2  -1     3435.81     3245.43     45.00 o 
  12   2  -1      133.20      136.63      5.11 o 
  13   2  -1     1636.08     1569.01     31.88 o 
  14   2  -1      673.09      640.43     15.55 o 
  15   2  -1      723.24      638.18     16.87 o 
  16   2  -1      867.03      820.11     16.57 o 
  17   2  -1      114.92      112.14      6.84 o 
  18   2  -1      100.20      103.72      9.57 o 
  19   2  -1       38.33       50.35      6.12 o 
  20   2  -1      152.73      142.76      5.78 o 
  21   2  -1      251.56      247.58      6.37 o 
  22   2  -1       61.36       67.06      7.15 o 
  23   2  -1       36.74       52.10      7.10 o 
  24   2  -1      288.25      268.16     16.48 o 
   0   3  -1     3463.76     3310.31     24.73 o 
   1   3  -1     3160.15     3299.34     32.23 o 
   2   3  -1     6772.39     6671.26     30.02 o 
   3   3  -1      907.33     1012.29     14.72 o 
   4   3  -1     6026.52     6387.73     55.78 o 
   5   3  -1       44.78       77.54      6.85 o 
   6   3  -1     1157.84     1217.22     23.30 o 
   7   3  -1      728.06      763.05     22.73 o 
   8   3  -1      581.72      623.42     13.72 o 
   9   3  -1      287.58      290.04      5.13 o 
  10   3  -1      296.81      301.16      6.43 o 
  11   3  -1      139.50      139.36      4.78 o 
  12   3  -1       30.96       33.42      4.46 o 
  13   3  -1      562.07      530.36     12.19 o 
  14   3  -1      691.47      693.55      6.55 o 
  15   3  -1      224.23      252.40      5.47 o 
  16   3  -1       15.45       23.51      6.42 o 
  17   3  -1      177.92      178.71      5.19 o 
  18   3  -1      564.12      559.93     10.45 o 
  19   3  -1      229.91      220.85      5.99 o 
  20   3  -1      491.39      502.00     16.27 o 
  21   3  -1       52.07       60.86      6.35 o 
  22   3  -1      125.12      128.99     10.49 o 
  23   3  -1       48.82       44.78      6.29 o 
   1   4  -1      667.83      688.72      8.62 o 
   2   4  -1     2932.37     3035.80     15.09 o 
   3   4  -1      623.36      606.96     10.30 o 
   4   4  -1     2615.67     2500.59    126.13 o 
   5   4  -1      405.75      389.71      7.22 o 
   6   4  -1     2360.53     2315.62    134.52 o 
   7   4  -1      856.00      846.20     29.73 o 
   8   4  -1      680.85      665.29     10.40 o 
   9   4  -1     2370.79     2306.19     20.76 o 
  10   4  -1       15.03       15.86      5.99 o 
  11   4  -1      356.75      367.34      7.81 o 
  12   4  -1       66.98       69.66      5.18 o 
  13   4  -1      390.44      372.02     10.65 o 
  14   4  -1       92.24       88.25      4.81 o 
  15   4  -1       74.36       83.66      5.47 o 
  16   4  -1      382.69      379.21     16.53 o 
  17   4  -1       15.72       26.40      6.21 o 
  18   4  -1      307.31      310.84      5.88 o 
  19   4  -1      313.42      324.64      6.64 o 
  20   4  -1       16.33       15.54      6.96 o 
  21   4  -1      191.79      183.41      9.85 o 
  22   4  -1      135.04      127.83     11.40 o 
   0   5  -1      740.01      673.19     13.25 o 
   1   5  -1     3009.40     2841.51     67.41 o 
   2   5  -1      904.54      853.98      9.89 o 
   3   5  -1      489.77      488.94      8.84 o 
   4   5  -1       75.57       70.65      7.80 o 
   5   5  -1      170.94      160.01      8.98 o 
   6   5  -1      449.86      437.46     14.65 o 
   7   5  -1       85.96       91.48      6.82 o 
   8   5  -1      509.51      503.28     10.60 o 
   9   5  -1      715.86      712.44     14.13 o 
  10   5  -1      453.45      419.18      8.39 o 
  11   5  -1      375.47      364.05      9.68 o 
  12   5  -1       91.63      102.03      9.14 o 
  13   5  -1      125.35      114.41      9.05 o 
  14   5  -1       45.47       57.44      7.26 o 
  15   5  -1      161.96      165.74     13.98 o 
  16   5  -1      296.76      298.92     11.09 o 
  17   5  -1       17.66       12.39     14.72 o 
  18   5  -1       93.20       68.54     14.72 o 
  19   5  -1        3.34       15.44      8.63 o 
  20   5  -1       58.44       44.42      9.39 o 
  21   5  -1       58.59       83.89     15.01 o 
   1   6  -1      426.76      423.70     13.54 o 
   2   6  -1      768.46      750.76     12.07 o 
   3   6  -1      346.96      310.25     11.63 o 
   4   6  -1      319.60      318.20     10.89 o 
   5   6  -1     1148.02     1165.23     47.24 o 
   6   6  -1      646.15      627.12     28.99 o 
   7   6  -1      309.32      313.27      8.72 o 
   8   6  -1     1717.08     1718.21     11.03 o 
   9   6  -1       64.23       63.28      6.38 o 
  10   6  -1       93.30      117.46      8.33 o 
  11   6  -1      259.71      271.59     10.29 o 
  12   6  -1      391.09      390.67      7.72 o 
  13   6  -1      454.03      441.18      8.32 o 
  14   6  -1      508.76      547.22     25.26 o 
  15   6  -1       86.11       85.31      8.59 o 
  16   6  -1       70.23       98.02      9.13 o 
  17   6  -1       55.00       67.70     13.54 o 
  18   6  -1      348.23      320.26     15.31 o 
  19   6  -1       33.53       42.39     10.30 o 
   0   7  -1       24.79       24.73      7.95 o 
   1   7  -1       89.67       97.13      8.39 o 
   2   7  -1      537.37      507.22     11.63 o 
   3   7  -1      675.56      668.09     40.15 o 
   4   7  -1      441.44      450.33     15.39 o 
   5   7  -1      372.72      379.96      7.89 o 
   6   7  -1      266.84      270.66     12.51 o 
   7   7  -1      260.53      256.54     16.13 o 
   8   7  -1       55.70       60.51      7.42 o 
   9   7  -1      448.08      445.17      7.66 o 
  10   7  -1     1156.55     1126.93     32.43 o 
  11   7  -1       41.25       45.42      6.75 o 
  12   7  -1       58.69       57.72      9.00 o 
  13   7  -1       31.95       29.30      7.67 o 
  14   7  -1      202.89      204.58     13.83 o 
  15   7  -1        3.01       10.30      9.71 o 
  16   7  -1      109.05      121.27     14.42 o 
  17   7  -1       52.74       45.33     14.72 o 
   1   8  -1      286.59      269.50      9.15 o 
   2   8  -1       39.28       45.22      7.08 o 
   3   8  -1      616.05      650.01     22.43 o 
   4   8  -1       33.13       43.40      7.02 o 
   5   8  -1        1.18        8.56      7.24 o 
   6   8  -1      254.20      267.79     10.33 o 
   7   8  -1      104.80      109.76      7.53 o 
   8   8  -1       48.64       57.81      6.84 o 
   9   8  -1      766.42      770.91     25.74 o 
  10   8  -1        1.75       20.43      8.58 o 
  11   8  -1       56.07       62.83      7.59 o 
  12   8  -1       80.63       77.27     10.31 o 
  13   8  -1      507.31      485.10     12.36 o 
  14   8  -1       72.35       70.35     14.72 o 
   0   9  -1      112.43      123.04     13.25 o 
   1   9  -1      412.32      434.22     17.63 o 
   2   9  -1      343.57      335.62      9.31 o 
   3   9  -1        0.38       10.20      7.64 o 
   4   9  -1       52.25       62.94      7.65 o 
   5   9  -1      206.56      212.43     16.34 o 
   6   9  -1        8.08       -0.85     12.36 o 
   7   9  -1      139.73      147.57      8.38 o 
   8   9  -1      129.13      116.40      7.43 o 
   9   9  -1       66.96       80.40      7.97 o 
  10   9  -1       39.09       44.28      9.74 o 
   2   0   0      228.90      212.09     12.28 o 
   4   0   0      301.94      288.16     10.75 o 
   6   0   0        8.73        8.83      6.86 o 
   8   0   0     7982.62     7577.00    149.53 o 
  10   0   0     3286.99     3166.87     39.30 o 
  12   0   0     1956.92     1959.77     15.31 o 
  14   0   0       66.66       59.50     11.63 o 
  16   0   0        7.71       20.48      6.26 o 
  18   0   0        1.00        7.17      8.11 o 
  20   0   0      838.73      833.31     15.90 o 
  22   0   0       98.66       74.66     12.51 o 
  24   0   0      106.78       73.97     10.72 o 
   1   1   0      609.99      601.11     12.36 o 
   2   1   0      136.82      150.09      7.02 o 
   3   1   0     3560.04     3472.64     84.81 o 
   4   1   0     5452.70     5352.73     59.78 o 
   5   1   0        6.67       12.83      5.16 o 
   6   1   0     1185.60     1069.47     14.64 o 
   7   1   0     2810.37     2747.93     23.58 o 
   8   1   0      344.21      386.69      6.91 o 
   9   1   0     2750.10     2768.03     17.19 o 
  10   1   0      544.24      516.43      5.96 o 
  11   1   0      858.22      874.97      6.64 o 
  12   1   0       86.63       79.66      4.98 o 
  13   1   0        4.72       12.79      4.83 o 
  14   1   0      271.64      255.17      5.51 o 
  15   1   0     1002.02      921.00     22.02 o 
  16   1   0        8.00        9.89      5.63 o 
  17   1   0     1960.57     1785.63     18.38 o 
  18   1   0       28.02       37.41     11.65 o 
  19   1   0        0.01       11.31      5.85 o 
  20   1   0       24.63       38.52      6.14 o 
  21   1   0        0.03       -1.17      6.29 o 
  22   1   0     1367.91     1353.95     22.84 o 
  23   1   0        0.45        5.96      6.09 o 
  24   1   0       10.85        5.54      6.48 o 
   0   2   0       93.36       95.96     10.60 o 
   1   2   0     5654.30     5723.14     34.44 o 
   2   2   0     1262.68     1268.60     29.88 o 
   3   2   0      942.75      978.74     18.04 o 
   4   2   0      360.85      390.68      6.43 o 
   5   2   0    13387.83    12545.81    220.32 o 
   6   2   0       17.27       14.51      4.50 o 
   7   2   0      960.42     1068.30     13.72 o 
   8   2   0     1004.44      971.12      9.13 o 
   9   2   0       32.37       31.80      4.75 o 
  10   2   0     1082.94     1072.06     11.68 o 
  11   2   0      212.41      210.16      7.27 o 
  12   2   0      597.74      572.53      6.53 o 
  13   2   0      195.31      184.44      5.65 o 
  14   2   0        8.67       22.61      5.21 o 
  15   2   0     1516.65     1552.50     12.60 o 
  16   2   0      609.59      572.40     10.54 o 
  17   2   0      291.83      242.15      7.69 o 
  18   2   0       26.61       22.64      4.77 o 
  19   2   0       25.87       36.08      4.89 o 
  20   2   0       68.13       78.51      5.20 o 
  21   2   0       48.07       59.69      5.91 o 
  22   2   0       77.32      110.26      7.82 o 
  23   2   0       21.88       22.64      8.49 o 
  24   2   0       45.76       42.37      7.44 o 
   1   3   0     2351.95     2460.51     15.18 o 
   2   3   0      327.61      325.56     12.36 o 
   3   3   0      949.73      907.11     36.89 o 
   4   3   0      748.18      727.29      7.61 o 
   5   3   0      734.07      750.80     17.39 o 
   6   3   0      575.94      586.97      7.97 o 
   7   3   0     4663.73     4815.20     77.88 o 
   8   3   0      436.72      442.88     12.41 o 
   9   3   0      175.52      154.63      7.37 o 
  10   3   0      191.98      217.35      5.47 o 
  11   3   0      229.56      189.35      7.56 o 
  12   3   0     5730.57     5617.52    131.37 o 
  13   3   0     1065.86     1091.12     16.40 o 
  14   3   0       99.47      108.96      5.62 o 
  15   3   0      277.96      258.95      6.03 o 
  16   3   0      135.77      154.76      5.46 o 
  17   3   0      551.38      556.69     14.32 o 
  18   3   0        0.99       -5.04      5.44 o 
  19   3   0      235.53      221.78      7.27 o 
  20   3   0       99.21       74.24      5.91 o 
  21   3   0      160.67      158.14      8.09 o 
  22   3   0      161.70      169.49      7.31 o 
  23   3   0      192.09      183.07      7.79 o 
   0   4   0     1779.22     1849.14     17.07 o 
   1   4   0      366.46      398.20     14.42 o 
   2   4   0     1200.26     1302.77     22.22 o 
   3   4   0      548.39      502.01      7.83 o 
   4   4   0      239.81      236.35      8.20 o 
   5   4   0      624.19      564.77      7.30 o 
   6   4   0     2612.57     2758.27     73.23 o 
   7   4   0      343.94      344.70      6.96 o 
   8   4   0     1246.89     1167.68     23.17 o 
   9   4   0        4.97       15.70      6.56 o 
  10   4   0     7581.70     7357.86    104.46 o 
  11   4   0     1717.54     1735.75     37.38 o 
  12   4   0        2.51       12.04      4.64 o 
  13   4   0        0.23       -0.28      4.56 o 
  14   4   0      283.76      295.58      9.93 o 
  15   4   0       95.86       97.40      5.57 o 
  16   4   0       72.23       79.10      5.50 o 
  17   4   0        6.48       -3.34      4.95 o 
  18   4   0      700.64      721.69     21.73 o 
  19   4   0       66.34       64.72      6.01 o 
  20   4   0        0.37        0.43      7.82 o 
  21   4   0      110.23      114.77      6.18 o 
  22   4   0      286.30      261.43     10.41 o 
   1   5   0      168.16      150.58      7.80 o 
   2   5   0       97.11      112.73      6.57 o 
   3   5   0       15.88       17.96      6.66 o 
   4   5   0     2874.93     2857.45    100.43 o 
   5   5   0      362.87      364.24     13.39 o 
   6   5   0       28.17       26.05      7.59 o 
   7   5   0      604.13      615.95     33.26 o 
   8   5   0      225.18      228.48      8.32 o 
   9   5   0      595.82      600.41     18.92 o 
  10   5   0       36.54       53.69     15.99 o 
  11   5   0      783.57      772.49     12.72 o 
  12   5   0      229.08      223.70      5.51 o 
  13   5   0        4.64       18.40      5.64 o 
  14   5   0        3.85       13.84      6.89 o 
  15   5   0      515.25      514.61      7.16 o 
  16   5   0      295.53      261.92      7.05 o 
  17   5   0      676.79      698.93      9.20 o 
  18   5   0      278.86      313.58      8.45 o 
  19   5   0       14.29       24.65      9.21 o 
  20   5   0       55.74       89.67      8.16 o 
  21   5   0        1.25       -3.92      9.21 o 
   0   6   0      562.22      502.46     12.95 o 
   1   6   0      582.41      558.54      9.26 o 
   2   6   0     1775.24     1753.88     21.19 o 
   3   6   0       55.46       60.36      7.57 o 
   4   6   0      574.06      566.39     29.43 o 
   5   6   0     2361.68     2425.99     68.94 o 
   6   6   0       13.04       14.70      8.49 o 
   7   6   0      175.44      196.61      8.43 o 
   8   6   0      847.19      851.94     35.09 o 
   9   6   0      105.32      111.83      5.99 o 
  10   6   0      220.29      216.49     12.66 o 
  11   6   0      187.70      197.08      8.71 o 
  12   6   0        4.95       17.98      8.98 o 
  13   6   0        5.67        6.41      9.19 o 
  14   6   0      407.31      387.23     13.54 o 
  15   6   0      173.91      194.00     15.90 o 
  16   6   0       45.60       44.20      8.21 o 
  17   6   0        5.30       -1.24     11.33 o 
  18   6   0      391.01      366.83     13.39 o 
  19   6   0       67.27       42.40     13.83 o 
   1   7   0        2.75        5.98      5.51 o 
   2   7   0     1154.21     1165.39     17.96 o 
   3   7   0      986.46     1022.41     24.38 o 
   4   7   0       82.28       95.89      8.38 o 
   5   7   0     1083.20     1112.21     49.01 o 
   6   7   0      131.44      146.35      9.01 o 
   7   7   0       24.66       29.01      6.79 o 
   8   7   0      300.97      313.76      7.64 o 
   9   7   0      554.45      541.20     13.50 o 
  10   7   0       39.20       45.72      6.97 o 
  11   7   0       74.64       88.04      8.19 o 
  12   7   0      617.06      642.02     11.37 o 
  13   7   0      143.02      159.21      8.25 o 
  14   7   0       56.88       61.66      9.36 o 
  15   7   0       14.49       29.44      9.64 o 
  16   7   0       13.89       -2.58      9.35 o 
  17   7   0      220.43      251.38     15.31 o 
   0   8   0      167.22      181.62     12.36 o 
   1   8   0       24.74       43.20      8.43 o 
   2   8   0      379.69      377.86     10.38 o 
   3   8   0     1146.27     1195.61     18.75 o 
   4   8   0       14.86       16.39      7.38 o 
   5   8   0      197.72      208.34      6.64 o 
   6   8   0      209.48      226.98      9.64 o 
   7   8   0       83.12       79.79      7.30 o 
   8   8   0      161.89      154.75      7.81 o 
   9   8   0      302.37      309.16     10.08 o 
  10   8   0        0.45       11.75      8.71 o 
  11   8   0      228.03      218.91      8.19 o 
  12   8   0       35.31       23.60      8.35 o 
  13   8   0       49.82       52.99      7.86 o 
  14   8   0       36.55       28.33     10.64 o 
   1   9   0        0.88       -0.56      6.53 o 
   2   9   0       43.32       59.64      8.85 o 
   3   9   0        6.46        5.56      7.64 o 
   4   9   0      109.12      113.01      8.10 o 
   5   9   0      164.67      151.87      7.21 o 
   6   9   0      140.88      138.90      7.07 o 
   7   9   0      331.48      342.13     15.31 o 
   8   9   0       60.52       66.79      8.38 o 
   9   9   0       63.91       52.01      7.64 o 
  10   9   0      114.01      101.99     15.30 o 
   0  10   0       14.45       24.87     10.41 o 
   1  10   0        0.13        0.78      8.61 o 
   2   0   1       18.43       23.99      7.08 o 
   4   0   1     4001.78     4013.14     37.68 o 
   6   0   1    17303.73    16817.38     51.51 o 
   8   0   1     4798.86     4712.55     42.68 o 
  10   0   1     3992.35     4032.33    217.68 o 
  12   0   1     2763.27     2704.61     30.32 o 
  14   0   1      197.75      209.45     26.64 o 
  16   0   1     2419.57     2392.02     62.99 o 
  18   0   1       40.02       41.39      8.54 o 
  20   0   1      139.21      122.46      7.40 o 
  22   0   1      109.45      132.06      8.11 o 
  24   0   1       18.56        6.20     13.98 o 
   0   1   1     1108.08     1040.54     25.02 o 
   1   1   1     1837.29     1939.96     77.47 o 
   2   1   1     1240.61     1267.46     39.88 o 
   3   1   1     3078.08     3069.50     47.37 o 
   4   1   1     5422.46     5277.14     62.48 o 
   5   1   1      126.14      120.56      5.45 o 
   6   1   1     4118.34     4076.08     47.41 o 
   7   1   1     4184.82     4297.79     48.90 o 
   8   1   1     2464.92     2350.87     29.95 o 
   9   1   1     2410.37     2401.30     20.73 o 
  10   1   1      710.08      616.48      8.55 o 
  11   1   1      644.29      619.54      9.37 o 
  12   1   1     1220.07     1115.01      8.88 o 
  13   1   1      634.80      617.60     13.79 o 
  14   1   1      343.39      324.23      6.67 o 
  15   1   1       45.35       55.07      6.20 o 
  16   1   1      581.22      567.77      5.57 o 
  17   1   1       60.86       71.36      5.73 o 
  18   1   1      170.77      180.04      6.93 o 
  19   1   1      179.14      165.18      8.11 o 
  20   1   1      142.85      148.69      6.40 o 
  21   1   1        2.42       -6.36      6.36 o 
  22   1   1       47.75       44.11      6.04 o 
  23   1   1      277.15      285.79      9.26 o 
  24   1   1        4.66       10.72      7.17 o 
   1   2   1    14770.24    14484.61     53.28 o 
   2   2   1     6031.81     6211.37    127.34 o 
   3   2   1     1331.63     1340.18     39.90 o 
   4   2   1     3521.57     3549.49     84.26 o 
   5   2   1      189.31      212.79      6.45 o 
   6   2   1     3912.97     3884.32     42.10 o 
   7   2   1     3232.57     3245.83     81.79 o 
   8   2   1      716.60      696.97      7.62 o 
   9   2   1     1828.92     1829.58     21.55 o 
  10   2   1       30.02       30.76      4.33 o 
  11   2   1     3473.31     3271.82     14.36 o 
  12   2   1      126.64      124.67      4.96 o 
  13   2   1     1647.36     1574.93     15.00 o 
  14   2   1      651.69      626.18      6.81 o 
  15   2   1      714.34      626.92     13.14 o 
  16   2   1      851.23      804.42      9.25 o 
  17   2   1      118.02      111.07      5.91 o 
  18   2   1       99.84       98.39      5.74 o 
  19   2   1       35.73       47.74      7.32 o 
  20   2   1      155.93      150.22      5.93 o 
  21   2   1      264.40      268.90      7.05 o 
  22   2   1       56.58       64.39      6.14 o 
  23   2   1       34.48       40.92      7.17 o 
  24   2   1      287.20      303.19     16.48 o 
   1   3   1     3272.13     3461.12     15.96 o 
   2   3   1     6796.29     6999.32    288.66 o 
   3   3   1      954.03     1087.55     31.41 o 
   4   3   1     6027.15     6272.37    204.18 o 
   5   3   1       40.64       75.78      5.57 o 
   6   3   1     1134.48     1125.89     30.81 o 
   7   3   1      747.36      770.93      7.35 o 
   8   3   1      594.05      636.69      6.96 o 
   9   3   1      280.57      282.03      5.13 o 
  10   3   1      288.61      290.29      5.46 o 
  11   3   1      140.27      136.29      6.42 o 
  12   3   1       32.68       29.03      5.10 o 
  13   3   1      556.85      539.03     14.59 o 
  14   3   1      689.68      697.06      8.41 o 
  15   3   1      234.51      255.48      6.68 o 
  16   3   1       14.09       31.87      7.20 o 
  17   3   1      189.54      196.09      6.25 o 
  18   3   1      566.02      571.07      7.86 o 
  19   3   1      233.97      240.49      7.09 o 
  20   3   1      491.83      487.81     12.96 o 
  21   3   1       55.04       67.29      8.96 o 
  22   3   1      130.20      134.67      7.53 o 
  23   3   1       48.94       63.80      7.72 o 
   1   4   1      652.85      691.15     12.66 o 
   2   4   1     2940.55     3212.59     20.02 o 
   3   4   1      629.70      678.18     26.01 o 
   4   4   1     2668.86     2580.93     93.39 o 
   5   4   1      402.60      386.82     16.31 o 
   6   4   1     2347.47     2317.32     60.61 o 
   7   4   1      865.79      862.43     11.18 o 
   8   4   1      686.54      650.46      6.90 o 
   9   4   1     2341.15     2294.24     14.21 o 
  10   4   1       15.26       20.33      4.87 o 
  11   4   1      367.15      356.17      6.45 o 
  12   4   1       61.93       66.17      4.89 o 
  13   4   1      404.15      380.70      9.27 o 
  14   4   1       99.54      105.06      5.72 o 
  15   4   1       74.83       82.19      6.23 o 
  16   4   1      383.09      371.72      6.67 o 
  17   4   1       16.95       13.67      5.68 o 
  18   4   1      307.73      316.30      6.46 o 
  19   4   1      308.92      304.49     10.84 o 
  20   4   1       16.59       27.97      6.20 o 
  21   4   1      194.79      198.19      6.95 o 
  22   4   1      142.82      130.21      8.50 o 
   0   5   1      757.14      702.92     13.54 o 
   1   5   1     3023.60     2954.03     22.81 o 
   2   5   1      934.90      885.58      8.70 o 
   3   5   1      478.19      488.60     18.40 o 
   4   5   1       75.09       84.43      7.48 o 
   5   5   1      183.89      174.85     17.37 o 
   6   5   1      441.86      435.49      8.57 o 
   7   5   1       77.56       79.44      7.48 o 
   8   5   1      514.82      505.44      6.54 o 
   9   5   1      704.82      684.46     11.08 o 
  10   5   1      472.78      452.26      7.53 o 
  11   5   1      377.11      358.94     11.82 o 
  12   5   1       87.56       94.00      5.98 o 
  13   5   1      118.22      118.45      6.72 o 
  14   5   1       49.72       59.15      9.57 o 
  15   5   1      161.82      159.83      8.39 o 
  16   5   1      292.25      315.06     17.85 o 
  17   5   1       17.83       29.60      6.42 o 
  18   5   1       95.61       90.10      8.14 o 
  19   5   1        3.70       19.94      8.62 o 
  20   5   1       52.57       26.84     10.70 o 
  21   5   1       59.37       73.99      8.97 o 
   1   6   1      411.80      427.31      8.74 o 
   2   6   1      756.66      758.91     31.65 o 
   3   6   1      347.71      365.33      7.71 o 
   4   6   1      301.07      292.00     14.71 o 
   5   6   1     1147.12     1188.54     54.45 o 
   6   6   1      630.17      629.46     20.46 o 
   7   6   1      318.57      303.53      7.56 o 
   8   6   1     1698.68     1751.72     80.95 o 
   9   6   1       56.32       46.25      8.09 o 
  10   6   1       94.85      101.36      8.29 o 
  11   6   1      256.79      282.30      6.06 o 
  12   6   1      384.06      395.13      7.50 o 
  13   6   1      450.52      461.00      8.17 o 
  14   6   1      519.43      520.31     17.37 o 
  15   6   1       84.97       60.04      7.98 o 
  16   6   1       67.74       75.99      6.67 o 
  17   6   1       55.52       55.27      6.75 o 
  18   6   1      350.34      333.63      7.25 o 
  19   6   1       31.33       31.88      9.03 o 
   0   7   1       21.85       42.68     11.19 o 
   1   7   1       93.09      103.37      8.12 o 
   2   7   1      536.57      513.02     22.95 o 
   3   7   1      687.53      672.76     22.93 o 
   4   7   1      466.35      504.47     17.05 o 
   5   7   1      385.89      399.60     18.63 o 
   6   7   1      260.58      261.23     17.86 o 
   7   7   1      257.61      271.17      6.46 o 
   8   7   1       52.91       70.21      7.19 o 
   9   7   1      456.90      476.63     17.81 o 
  10   7   1     1147.56     1177.01     28.28 o 
  11   7   1       40.65       47.96      7.81 o 
  12   7   1       57.89       59.96      7.68 o 
  13   7   1       33.64       47.43      7.18 o 
  14   7   1      204.10      208.75     11.92 o 
  15   7   1        4.08        4.64     16.04 o 
  16   7   1      103.52      103.46     11.10 o 
  17   7   1       48.71       37.94      9.16 o 
   1   8   1      279.91      282.97     15.63 o 
   2   8   1       42.06       54.99      7.02 o 
   3   8   1      628.24      644.00     29.20 o 
   4   8   1       31.56       34.90      6.91 o 
   5   8   1        1.09        5.41      7.02 o 
   6   8   1      244.45      244.93      9.23 o 
   7   8   1      100.76       97.53      7.36 o 
   8   8   1       50.69       49.91      8.68 o 
   9   8   1      750.35      774.55     11.40 o 
  10   8   1        1.35        3.25      6.86 o 
  11   8   1       58.06       57.73      7.49 o 
  12   8   1       81.88       82.63      8.15 o 
  13   8   1      516.84      464.92     17.04 o 
  14   8   1       70.42       59.77      9.79 o 
   0   9   1      108.35      103.11      7.83 o 
   1   9   1      409.00      429.51     16.50 o 
   2   9   1      347.91      355.71     14.53 o 
   3   9   1        0.25        2.89      8.96 o 
   4   9   1       51.02       54.43      6.89 o 
   5   9   1      199.54      191.15     17.65 o 
   6   9   1        8.21       21.11      8.58 o 
   7   9   1      140.71      132.89      9.54 o 
   8   9   1      133.84      124.88     29.29 o 
   9   9   1       65.06       75.78      7.13 o 
  10   9   1       36.09       45.85      9.14 o 
   0   0   2     5836.03     5956.86     47.10 o 
   2   0   2    17021.84    16554.52     63.58 o 
   4   0   2    14299.84    14001.28     50.63 o 
   6   0   2     3426.79     3164.59     17.48 o 
   8   0   2      120.07      124.64      8.01 o 
  10   0   2     8619.90     8368.49     22.04 o 
  12   0   2       48.91       67.43      7.59 o 
  14   0   2      116.65       92.20     10.16 o 
  16   0   2      118.74      115.63      7.91 o 
  18   0   2      433.98      467.08     42.98 o 
  20   0   2      545.45      556.79     10.20 o 
  22   0   2      172.47      176.11     12.95 o 
  24   0   2      100.71       99.01      8.66 o 
   1   1   2     3308.98     3379.93    195.83 o 
   2   1   2     4630.95     4669.63    266.07 o 
   3   1   2    15582.37    15533.67    649.20 o 
   4   1   2     9970.06     9973.70    134.23 o 
   5   1   2      850.34      838.47     21.54 o 
   6   1   2     1120.63     1071.36     19.76 o 
   7   1   2     1188.13     1146.56     29.57 o 
   8   1   2      547.39      504.16      6.17 o 
   9   1   2      951.03      996.14     15.76 o 
  10   1   2      907.97      928.36     14.86 o 
  11   1   2     1342.84     1293.07     16.87 o 
  12   1   2     2094.27     1969.19     18.52 o 
  13   1   2     2779.07     2724.73     17.59 o 
  14   1   2      581.72      549.56     18.86 o 
  15   1   2      304.72      312.35      5.59 o 
  16   1   2      986.51      965.18      8.75 o 
  17   1   2      494.19      488.15     10.21 o 
  18   1   2      298.88      293.18      7.14 o 
  19   1   2      148.81      143.55      6.25 o 
  20   1   2      114.51      118.30      5.73 o 
  21   1   2       59.86       66.88      5.33 o 
  22   1   2       80.24       93.46      6.91 o 
  23   1   2        7.14        6.03      6.29 o 
  24   1   2      152.94      147.53      7.60 o 
   0   2   2     2834.76     2844.94     27.38 o 
   1   2   2     4045.59     4048.08    143.30 o 
   2   2   2     6092.52     6201.24    205.80 o 
   3   2   2     2587.38     2627.08     49.88 o 
   4   2   2      256.22      244.34      5.96 o 
   5   2   2    11367.47    11520.45    336.15 o 
   6   2   2      372.37      372.15      6.62 o 
   7   2   2       58.14       52.26      5.08 o 
   8   2   2     1132.95     1131.78     16.31 o 
   9   2   2     2950.38     2937.29     30.53 o 
  10   2   2     1051.72     1016.27     18.35 o 
  11   2   2      302.85      311.09     10.86 o 
  12   2   2      180.48      166.48      6.03 o 
  13   2   2      227.37      237.15      8.07 o 
  14   2   2      430.17      419.11      7.10 o 
  15   2   2     1007.50      960.62     11.47 o 
  16   2   2      216.40      187.93      6.23 o 
  17   2   2      458.36      456.06      6.11 o 
  18   2   2      976.22      939.77      8.44 o 
  19   2   2      229.97      242.96      5.85 o 
  20   2   2       13.82       23.48      5.74 o 
  21   2   2       15.03       16.39      6.51 o 
  22   2   2      122.06      132.69      7.23 o 
  23   2   2       88.97       89.03      6.55 o 
   1   3   2      539.38      530.13     13.25 o 
   2   3   2     3236.04     3349.81     62.73 o 
   3   3   2      786.12      760.66     23.04 o 
   4   3   2     1519.54     1500.23     41.88 o 
   5   3   2      645.45      718.29     19.41 o 
   6   3   2     1998.26     1972.47     39.20 o 
   7   3   2      244.11      236.54      6.14 o 
   8   3   2     3334.61     3090.48     64.95 o 
   9   3   2      442.82      430.39      5.89 o 
  10   3   2      373.25      354.57      6.84 o 
  11   3   2      109.87      115.49      5.23 o 
  12   3   2      781.23      796.52     12.36 o 
  13   3   2      908.98      869.49     19.51 o 
  14   3   2      548.90      550.84      5.69 o 
  15   3   2       89.16       91.04      5.37 o 
  16   3   2      441.97      432.97      6.33 o 
  17   3   2      690.90      709.55     11.47 o 
  18   3   2      497.18      487.64     13.03 o 
  19   3   2      199.60      192.35      6.25 o 
  20   3   2       84.78       80.50      5.99 o 
  21   3   2       36.93       34.21      6.24 o 
  22   3   2      285.93      306.38      7.25 o 
  23   3   2       25.62       45.57      6.88 o 
   1   4   2     1337.16     1330.80      9.97 o 
   2   4   2      375.66      378.70     10.65 o 
   3   4   2     3158.81     3313.04     99.37 o 
   4   4   2     2644.72     2804.35     86.86 o 
   5   4   2      562.14      627.13     12.87 o 
   6   4   2     1534.45     1570.74     32.00 o 
   7   4   2     1154.28     1122.45     28.98 o 
   8   4   2     2335.40     2355.32     68.30 o 
   9   4   2     1149.43     1164.24     20.38 o 
  10   4   2      661.81      651.80     16.00 o 
  11   4   2      355.14      344.31     12.89 o 
  12   4   2      176.41      185.06      5.26 o 
  13   4   2      204.78      206.33      7.28 o 
  14   4   2       65.75       69.90      5.64 o 
  15   4   2      100.73       97.09      6.67 o 
  16   4   2       65.44       79.62      5.85 o 
  17   4   2      117.41      116.26      6.21 o 
  18   4   2       13.24       24.43      7.13 o 
  19   4   2       21.97       20.10      6.39 o 
  20   4   2      612.69      630.26     22.26 o 
  21   4   2       29.73       46.67      6.18 o 
  22   4   2      167.14      153.14      7.60 o 
   1   5   2       97.40      112.15     10.30 o 
   2   5   2     1299.67     1358.17     10.05 o 
   3   5   2     1845.24     1976.71     72.67 o 
   4   5   2      289.81      314.15      9.94 o 
   5   5   2      955.28      970.62     31.74 o 
   6   5   2      915.55      928.43     25.19 o 
   7   5   2     1488.49     1491.03     31.60 o 
   8   5   2      152.01      139.45      6.19 o 
   9   5   2      440.75      423.33     10.81 o 
  10   5   2      384.31      380.92     10.07 o 
  11   5   2     1198.79     1208.59     33.59 o 
  12   5   2       41.82       45.81      6.41 o 
  13   5   2      403.41      391.94      7.04 o 
  14   5   2      828.77      799.65      6.78 o 
  15   5   2       49.02       51.15      6.90 o 
  16   5   2       17.24       14.85      7.07 o 
  17   5   2       87.82       97.47      6.60 o 
  18   5   2       56.18       69.18      6.56 o 
  19   5   2        0.41       20.34      6.64 o 
  20   5   2        5.82       -0.51      7.27 o 
  21   5   2      152.51      118.41      7.85 o 
   0   6   2     1144.68     1105.01     12.36 o 
   1   6   2      453.66      446.96      8.73 o 
   2   6   2      127.55      120.63      9.28 o 
   3   6   2      125.81      137.56     11.56 o 
   4   6   2      908.39      929.86     35.03 o 
   5   6   2     1153.41     1190.61     68.44 o 
   6   6   2     1406.45     1453.39      9.43 o 
   7   6   2      398.49      387.73     11.57 o 
   8   6   2     1003.80     1037.54     29.82 o 
   9   6   2       59.58       70.91      6.55 o 
  10   6   2       52.31       48.64      5.15 o 
  11   6   2       19.33       17.23      5.71 o 
  12   6   2      521.54      521.93     21.01 o 
  13   6   2      174.07      169.09      6.48 o 
  14   6   2      106.89      109.42      7.66 o 
  15   6   2      554.04      592.10     25.22 o 
  16   6   2       62.31       72.93      8.01 o 
  17   6   2       41.02       51.37     10.93 o 
  18   6   2      209.31      220.84     11.95 o 
  19   6   2       83.56       95.29     15.42 o 
   1   7   2      134.46      136.51      5.30 o 
   2   7   2      219.75      248.61     10.50 o 
   3   7   2       11.60        5.19      6.51 o 
   4   7   2      182.37      176.26      6.85 o 
   5   7   2       47.94       49.54      6.62 o 
   6   7   2       33.09       30.17      8.98 o 
   7   7   2      477.10      506.32     17.62 o 
   8   7   2      395.44      431.99     19.57 o 
   9   7   2      166.80      181.19     11.19 o 
  10   7   2      255.74      275.57     13.83 o 
  11   7   2      130.90      157.37     11.63 o 
  12   7   2      251.72      265.16     13.54 o 
  13   7   2      165.93      165.05      8.24 o 
  14   7   2      208.41      185.77     10.30 o 
  15   7   2      296.62      286.33      8.98 o 
  16   7   2      304.76      297.26     11.88 o 
  17   7   2      126.96      133.53     11.67 o 
   0   8   2       93.64      100.80     12.36 o 
   1   8   2      636.73      674.64     11.94 o 
   2   8   2       54.07       61.67      8.57 o 
   3   8   2      179.24      196.10      7.30 o 
   4   8   2       76.27       73.21      6.25 o 
   5   8   2        5.48       10.08     12.02 o 
   6   8   2       47.01       57.95      7.19 o 
   7   8   2      657.86      692.71     13.06 o 
   8   8   2        6.35       19.01      6.28 o 
   9   8   2      108.56      119.50      7.81 o 
  10   8   2      364.11      408.27     19.28 o 
  11   8   2        8.88        4.48      7.89 o 
  12   8   2        3.58        6.62      7.98 o 
  13   8   2      202.06      196.01      8.72 o 
  14   8   2      178.76      154.98      8.03 o 
   1   9   2      246.93      257.89     10.15 o 
   2   9   2       33.10       43.11      6.64 o 
   3   9   2      250.99      248.86      7.19 o 
   4   9   2      465.39      479.19     26.72 o 
   5   9   2       53.34       53.22     10.53 o 
   6   9   2       56.06       62.27      6.86 o 
   7   9   2       35.45       36.04      7.07 o 
   8   9   2       71.65       82.93     11.08 o 
   9   9   2       18.34       17.43      7.14 o 
  10   9   2       47.60       48.97     10.29 o 
   4   0   3     3739.17     3446.60     23.84 o 
   6   0   3     1715.07     1737.61     13.66 o 
   8   0   3      132.85      137.75      8.01 o 
  10   0   3      567.11      542.86     10.30 o 
  12   0   3     1502.36     1414.10     10.18 o 
  14   0   3     1049.43     1038.37     11.04 o 
  16   0   3      459.04      439.33     15.45 o 
  18   0   3       51.59       68.54      8.20 o 
  20   0   3      302.76      312.09     22.22 o 
  22   0   3      498.39      552.32     11.03 o 
  24   0   3      146.22      138.71     10.93 o 
   0   1   3    27946.25    29435.49     71.82 o 
   1   1   3     6166.66     6525.42    242.60 o 
   2   1   3    13230.00    13591.78    740.45 o 
   3   1   3     4778.34     4865.83    138.38 o 
   4   1   3     1292.98     1384.59     31.48 o 
   5   1   3     7168.47     7059.70     97.18 o 
   6   1   3      394.32      391.48      9.13 o 
   7   1   3      413.00      368.11      8.46 o 
   8   1   3      152.76      134.55      6.54 o 
   9   1   3      302.08      262.75      4.98 o 
  10   1   3     1057.87     1011.58     12.02 o 
  11   1   3      647.00      603.40      7.44 o 
  12   1   3      145.78      147.95      5.23 o 
  13   1   3      651.03      636.00     11.60 o 
  14   1   3      162.03      157.77      4.82 o 
  15   1   3      426.22      395.17      5.44 o 
  16   1   3       17.17       27.25      5.59 o 
  17   1   3      267.38      255.68      6.57 o 
  18   1   3      179.36      179.39      5.27 o 
  19   1   3      225.76      216.21      6.46 o 
  20   1   3      205.86      200.15      6.02 o 
  21   1   3      104.48      115.05      9.19 o 
  22   1   3       53.25       56.32      5.65 o 
  23   1   3       89.64      108.39      6.45 o 
  24   1   3       35.36       36.78     12.49 o 
   1   2   3     1560.55     1474.19     62.11 o 
   2   2   3     1494.05     1647.95     76.28 o 
   3   2   3      217.33      232.94     11.26 o 
   4   2   3     3106.75     3163.26     85.50 o 
   5   2   3      389.73      370.58      7.98 o 
   6   2   3     1572.22     1672.51     34.69 o 
   7   2   3     4527.12     4546.40    128.86 o 
   8   2   3      679.91      655.87      6.83 o 
   9   2   3     2983.13     2842.72     25.02 o 
  10   2   3       95.86       95.89      5.83 o 
  11   2   3      334.24      340.05      5.35 o 
  12   2   3      863.35      787.74     20.01 o 
  13   2   3      264.55      253.18      5.13 o 
  14   2   3     2454.25     2422.48     40.76 o 
  15   2   3      447.42      416.70      9.00 o 
  16   2   3      218.04      249.86      6.29 o 
  17   2   3     1048.42     1055.77     16.40 o 
  18   2   3       62.63       64.57      5.32 o 
  19   2   3      107.50      119.02      5.70 o 
  20   2   3       36.52       50.88      9.72 o 
  21   2   3      107.07      106.19      5.15 o 
  22   2   3       80.92       86.50      8.58 o 
  23   2   3        1.20       -6.59      8.95 o 
   0   3   3     2117.42     2039.00     20.90 o 
   1   3   3      569.17      628.90     29.18 o 
   2   3   3     1488.70     1570.15     63.08 o 
   3   3   3      473.64      458.72     28.85 o 
   4   3   3       73.18       61.79      4.85 o 
   5   3   3     1176.09     1162.15      8.94 o 
   6   3   3      548.51      560.84      6.21 o 
   7   3   3       72.51       79.17      4.99 o 
   8   3   3     3500.48     3359.24     57.81 o 
   9   3   3      392.08      409.94     17.23 o 
  10   3   3     3745.59     3682.51     52.98 o 
  11   3   3      342.07      333.63      8.84 o 
  12   3   3      143.17      142.65      5.50 o 
  13   3   3      243.69      233.01      6.43 o 
  14   3   3      257.81      267.45     14.19 o 
  15   3   3      171.15      170.59      5.56 o 
  16   3   3      182.93      188.96      6.71 o 
  17   3   3       21.84       25.50      5.44 o 
  18   3   3      375.74      367.18     11.60 o 
  19   3   3       62.57       64.76      6.75 o 
  20   3   3       32.18       40.51      6.02 o 
  21   3   3       92.71       97.71      6.45 o 
  22   3   3      201.32      190.27      7.72 o 
  23   3   3      100.06      105.76      7.08 o 
   1   4   3      693.53      737.73     33.70 o 
   2   4   3      297.10      297.53     10.01 o 
   3   4   3      444.15      448.35      7.85 o 
   4   4   3     1006.77     1095.49     28.54 o 
   5   4   3      182.79      191.16      7.88 o 
   6   4   3      627.66      639.30     27.33 o 
   7   4   3      713.03      693.02     18.27 o 
   8   4   3      184.28      161.33      5.42 o 
   9   4   3       59.51       64.88      4.64 o 
  10   4   3     1434.60     1407.61     23.86 o 
  11   4   3     1119.81     1102.64     27.82 o 
  12   4   3     1781.93     1761.70     36.70 o 
  13   4   3     1178.38     1165.88     23.23 o 
  14   4   3      535.09      551.43     13.41 o 
  15   4   3      544.36      517.66      7.24 o 
  16   4   3      132.58      138.73      6.96 o 
  17   4   3      527.28      519.68     13.22 o 
  18   4   3        6.26        1.53      7.13 o 
  19   4   3      139.36      149.67      6.88 o 
  20   4   3       79.27       88.00     10.13 o 
  21   4   3       84.43       84.10      8.21 o 
  22   4   3      173.65      150.36     12.48 o 
   1   5   3      602.30      605.31     22.37 o 
   2   5   3      889.99      870.03     48.06 o 
   3   5   3     1237.40     1239.97     40.55 o 
   4   5   3      924.06      910.51     21.04 o 
   5   5   3     2708.84     2579.09     35.65 o 
   6   5   3       68.96       57.80      7.05 o 
   7   5   3      180.25      173.38     10.76 o 
   8   5   3      760.54      703.85     24.62 o 
   9   5   3      373.80      391.11     12.86 o 
  10   5   3      538.74      538.90     13.65 o 
  11   5   3      148.57      143.71      5.77 o 
  12   5   3      650.39      624.19     26.68 o 
  13   5   3      193.59      202.45      7.05 o 
  14   5   3        4.82       18.42      5.30 o 
  15   5   3       31.81       35.22      6.79 o 
  16   5   3      410.58      394.95     12.47 o 
  17   5   3      176.10      172.14      6.60 o 
  18   5   3        6.66       13.27      6.39 o 
  19   5   3      227.05      211.29      8.26 o 
  20   5   3       82.16       89.95      8.85 o 
   1   6   3      384.65      391.03      6.28 o 
   2   6   3      910.18      972.00     30.61 o 
   3   6   3     1719.69     1699.57     78.30 o 
   4   6   3     1437.03     1444.27     56.81 o 
   5   6   3       57.31       51.21      5.43 o 
   6   6   3     1262.38     1267.33     26.68 o 
   7   6   3      232.03      235.15      8.45 o 
   8   6   3      527.33      549.05     15.59 o 
   9   6   3      555.70      566.12     24.93 o 
  10   6   3       91.20      101.21      8.25 o 
  11   6   3       61.48       74.46      5.71 o 
  12   6   3      324.15      329.46     10.11 o 
  13   6   3       84.03       78.09      6.96 o 
  14   6   3      298.88      295.26      7.64 o 
  15   6   3      158.05      165.31     11.27 o 
  16   6   3      294.05      271.09     13.88 o 
  17   6   3      189.12      193.52      7.06 o 
  18   6   3       81.57       84.76     10.82 o 
  19   6   3       55.49       63.75      7.50 o 
   0   7   3     2113.90     2249.88    180.15 o 
   1   7   3      396.81      380.67      8.83 o 
   2   7   3      451.36      474.87     19.06 o 
   3   7   3      474.49      516.93     22.05 o 
   4   7   3       59.86       68.84      5.30 o 
   5   7   3      146.87      161.51      8.41 o 
   6   7   3        5.64        7.73     10.16 o 
   7   7   3      263.77      294.37      8.94 o 
   8   7   3       30.05       36.57      8.43 o 
   9   7   3       12.75       24.64      8.64 o 
  10   7   3      255.77      232.58     11.79 o 
  11   7   3       73.27       95.91     13.17 o 
  12   7   3       49.13       51.73      6.42 o 
  13   7   3       35.13       34.28      6.89 o 
  14   7   3       88.37      108.93     10.75 o 
  15   7   3       48.77       53.98      9.32 o 
  16   7   3       57.47       50.67      7.28 o 
  17   7   3       29.16       23.32      7.50 o 
   1   8   3      461.71      510.53     12.07 o 
   2   8   3      114.20      115.57      6.13 o 
   3   8   3        6.67       12.58      7.08 o 
   4   8   3      484.03      474.88     13.48 o 
   5   8   3      263.72      255.56      7.64 o 
   6   8   3      117.02      132.32     13.22 o 
   7   8   3     1280.12     1225.34     12.36 o 
   8   8   3      208.83      223.53      6.89 o 
   9   8   3      106.74      115.59      9.74 o 
  10   8   3       42.86       43.66      7.70 o 
  11   8   3       54.28       51.68      9.98 o 
  12   8   3       70.35       64.35     18.40 o 
  13   8   3       70.39       61.26      8.55 o 
  14   8   3        3.25      -10.20     10.40 o 
   0   9   3       50.80       63.76      9.37 o 
   1   9   3       17.69       19.91      5.41 o 
   2   9   3      105.22      118.03      9.35 o 
   3   9   3      384.34      379.86      7.53 o 
   4   9   3       16.67       23.23      7.76 o 
   5   9   3      454.03      495.29     10.85 o 
   6   9   3      113.95      107.52      8.27 o 
   7   9   3      114.21      125.98      8.32 o 
   8   9   3      248.99      224.29      8.53 o 
   9   9   3      237.66      245.34     20.29 o 
  10   9   3      213.82      196.42     13.23 o 
   0   0   4    12107.11    13662.19     50.33 o 
   2   0   4     3800.18     4082.72     72.26 o 
   4   0   4     4628.66     4812.55    158.22 o 
   6   0   4     2086.61     1932.39     25.61 o 
   8   0   4     7392.62     7464.61     41.21 o 
  10   0   4      994.60      858.52      9.96 o 
  12   0   4      536.96      469.46     22.37 o 
  14   0   4      791.53      768.74      8.69 o 
  16   0   4      653.66      637.19     16.63 o 
  18   0   4       57.94       65.05      6.97 o 
  20   0   4      756.75      691.04     46.07 o 
  22   0   4       30.51       44.38      9.36 o 
  24   0   4        2.67      -15.01     15.01 o 
   1   1   4     5091.54     5237.78    127.97 o 
   2   1   4     4945.87     5127.14    101.29 o 
   3   1   4     3906.73     3850.93     68.78 o 
   4   1   4      322.58      336.13      7.26 o 
   5   1   4     1150.18     1134.85     32.86 o 
   6   1   4     9346.67     9504.65    151.06 o 
   7   1   4      317.40      303.92      7.56 o 
   8   1   4     1037.47     1032.59     18.99 o 
   9   1   4     2101.29     2034.50     30.72 o 
  10   1   4      645.85      621.34     11.64 o 
  11   1   4     1362.05     1330.44     28.38 o 
  12   1   4      155.76      157.82      5.40 o 
  13   1   4      101.30      116.27      5.59 o 
  14   1   4     2124.45     2000.05     26.09 o 
  15   1   4      230.35      225.58      5.95 o 
  16   1   4      232.87      214.41      5.00 o 
  17   1   4       55.44       46.03      5.22 o 
  18   1   4      250.13      252.39      5.78 o 
  19   1   4      169.57      161.90      6.44 o 
  20   1   4       51.20       51.38      6.61 o 
  21   1   4      371.74      381.41     17.87 o 
  22   1   4      129.80      113.03      6.25 o 
  23   1   4      107.75      121.00      6.68 o 
   0   2   4     2353.78     2468.88    198.25 o 
   1   2   4     4523.45     4699.89    193.87 o 
   2   2   4      302.78      309.38     14.43 o 
   3   2   4     4129.07     4222.32    228.84 o 
   4   2   4     2525.86     2775.62    173.21 o 
   5   2   4     1439.12     1505.92     33.65 o 
   6   2   4      901.74      936.20     34.86 o 
   7   2   4     4901.57     5140.03     78.05 o 
   8   2   4      680.54      650.87     12.13 o 
   9   2   4     1122.06     1107.41     20.75 o 
  10   2   4      175.34      167.13      6.26 o 
  11   2   4      285.98      263.53      8.92 o 
  12   2   4      584.42      575.05      8.28 o 
  13   2   4      969.39      918.93     19.16 o 
  14   2   4      159.75      167.87      4.92 o 
  15   2   4     2312.79     2349.99     20.31 o 
  16   2   4        3.97       14.46      7.10 o 
  17   2   4      183.72      176.47      6.17 o 
  18   2   4      119.96      136.49      6.44 o 
  19   2   4      256.53      273.18      8.63 o 
  20   2   4      159.77      165.33     11.13 o 
  21   2   4      256.20      252.38     11.00 o 
  22   2   4       43.28       36.66      5.93 o 
  23   2   4      268.79      277.68      9.05 o 
   1   3   4      627.37      591.41     21.94 o 
   2   3   4     2212.36     2317.74     95.19 o 
   3   3   4     1942.54     2094.88     84.29 o 
   4   3   4     5260.08     5496.65    425.93 o 
   5   3   4      384.45      458.07      7.71 o 
   6   3   4     1193.15     1176.53      7.53 o 
   7   3   4      996.42     1021.19     11.50 o 
   8   3   4     1096.93     1054.51      9.89 o 
   9   3   4      156.30      152.35      5.68 o 
  10   3   4     1370.38     1331.83     20.77 o 
  11   3   4      172.36      164.63      6.57 o 
  12   3   4      266.80      295.80      7.90 o 
  13   3   4      805.38      769.32     13.85 o 
  14   3   4      516.52      518.26      6.24 o 
  15   3   4      752.48      737.33      9.23 o 
  16   3   4     1112.06     1088.35      8.36 o 
  17   3   4       67.59       80.68      6.54 o 
  18   3   4      135.60      141.91      6.09 o 
  19   3   4        0.74        2.62     10.49 o 
  20   3   4      223.74      213.53     10.21 o 
  21   3   4       86.84       87.17      7.54 o 
  22   3   4      225.35      211.60      7.49 o 
   0   4   4     1299.60     1391.99     95.81 o 
   1   4   4     2230.03     2245.47     80.86 o 
   2   4   4     2731.54     2688.39    133.08 o 
   3   4   4      225.72      232.40     33.26 o 
   4   4   4      611.75      598.37     16.80 o 
   5   4   4     2700.76     2720.02     64.50 o 
   6   4   4     1151.28     1151.63     35.08 o 
   7   4   4      974.18     1001.07     32.62 o 
   8   4   4      204.20      202.10      6.41 o 
   9   4   4      237.40      228.57      5.42 o 
  10   4   4     1539.07     1540.53     28.13 o 
  11   4   4      149.73      137.55      5.71 o 
  12   4   4      232.72      220.06     12.45 o 
  13   4   4       81.46       90.00      5.77 o 
  14   4   4      511.30      510.40      7.70 o 
  15   4   4      428.02      398.48      6.99 o 
  16   4   4      115.85      111.98      6.34 o 
  17   4   4      104.77       98.91     15.26 o 
  18   4   4      360.20      361.98      8.07 o 
  19   4   4       32.06       40.14     11.70 o 
  20   4   4      196.71      187.88      7.31 o 
  21   4   4       24.00       12.10     14.49 o 
   1   5   4      235.05      236.14     16.34 o 
   2   5   4      284.75      261.22      6.06 o 
   3   5   4     1606.57     1723.06     47.85 o 
   4   5   4     1324.19     1358.77     42.47 o 
   5   5   4     1191.33     1195.16     37.69 o 
   6   5   4      321.19      314.55     18.76 o 
   7   5   4      557.26      559.18     17.85 o 
   8   5   4      121.15      118.69      5.70 o 
   9   5   4      414.36      409.90      9.68 o 
  10   5   4      557.88      524.44     14.59 o 
  11   5   4      442.82      469.27      7.30 o 
  12   5   4      773.16      784.80     11.44 o 
  13   5   4      734.71      766.00     17.25 o 
  14   5   4       51.85       45.13      7.82 o 
  15   5   4      256.19      261.66      9.58 o 
  16   5   4      217.76      214.58      6.00 o 
  17   5   4       10.41        7.09      6.36 o 
  18   5   4      108.58      111.51     10.12 o 
  19   5   4       52.75       72.36      8.04 o 
  20   5   4        2.57       -1.85      7.17 o 
   0   6   4      847.47      851.61     52.25 o 
   1   6   4       54.04       60.48      7.59 o 
   2   6   4      338.61      331.40     18.10 o 
   3   6   4     1112.55     1128.67     32.36 o 
   4   6   4      290.46      282.35     13.61 o 
   5   6   4      240.11      232.75      8.17 o 
   6   6   4      513.47      519.85     11.04 o 
   7   6   4       70.67       58.77      5.70 o 
   8   6   4        7.66        1.65      4.97 o 
   9   6   4      829.06      876.17     16.47 o 
  10   6   4      861.95      810.41     19.00 o 
  11   6   4      437.44      461.45     24.88 o 
  12   6   4      137.43      130.55      9.47 o 
  13   6   4      159.53      186.22      7.81 o 
  14   6   4       13.90       14.38      5.72 o 
  15   6   4       11.74        1.77      5.78 o 
  16   6   4      101.26      100.45     11.40 o 
  17   6   4      250.46      291.38     10.05 o 
  18   6   4       29.02       30.32     10.48 o 
   1   7   4       26.19       30.68      5.59 o 
   2   7   4      224.02      243.86     10.23 o 
   3   7   4       96.68       97.13     17.81 o 
   4   7   4      246.01      260.41      9.71 o 
   5   7   4      135.86      134.13     19.28 o 
   6   7   4      585.81      603.56      9.78 o 
   7   7   4       11.91       18.77      5.84 o 
   8   7   4      704.32      720.36     19.79 o 
   9   7   4      150.73      154.21      7.19 o 
  10   7   4       71.53       79.88      9.06 o 
  11   7   4      521.29      518.97     14.30 o 
  12   7   4      587.00      613.85     17.51 o 
  13   7   4      230.39      253.67      7.17 o 
  14   7   4      176.09      198.23      7.95 o 
  15   7   4      137.15      115.17      7.72 o 
  16   7   4      186.80      180.96     14.00 o 
   0   8   4      420.62      458.70      8.20 o 
   1   8   4      668.88      718.38     21.24 o 
   2   8   4       21.84       31.17      6.03 o 
   3   8   4       40.49       44.46      6.80 o 
   4   8   4      110.43      111.10      6.46 o 
   5   8   4      707.94      742.74     33.77 o 
   6   8   4       42.12       51.72      7.40 o 
   7   8   4       27.17       30.49      8.64 o 
   8   8   4      107.85      120.10      9.57 o 
   9   8   4      109.15      119.11     15.90 o 
  10   8   4       87.33       83.68      7.79 o 
  11   8   4      166.13      150.64     21.78 o 
  12   8   4       30.79       36.69      9.98 o 
  13   8   4       83.77       88.67     10.50 o 
   1   9   4       98.70      119.26      7.39 o 
   2   9   4      144.92      146.88      5.77 o 
   3   9   4      149.95      151.56      6.97 o 
   4   9   4      142.48      135.75      7.27 o 
   5   9   4       80.36       82.64      8.04 o 
   6   9   4      211.59      223.53     14.74 o 
   7   9   4       33.65       34.00      8.10 o 
   8   9   4       10.11       38.87      9.23 o 
   9   9   4      150.65      132.60     13.98 o 
   2   0   5      356.91      359.19     18.10 o 
   4   0   5      634.15      734.68     16.78 o 
   6   0   5     4017.42     3975.56     20.90 o 
   8   0   5     4300.99     4173.95     89.04 o 
  10   0   5     1788.86     1745.51     15.60 o 
  12   0   5     2492.80     2439.35     13.37 o 
  14   0   5     8229.76     8082.52    133.05 o 
  16   0   5       62.84       61.56      8.22 o 
  18   0   5     1477.79     1481.38     16.78 o 
  20   0   5        3.90       11.04      8.95 o 
  22   0   5      567.40      559.43     11.33 o 
   0   1   5     7031.85     7211.05    221.50 o 
   1   1   5     7205.69     7548.88    138.76 o 
   2   1   5     1236.22     1300.22     20.22 o 
   3   1   5     3695.99     3858.04     92.66 o 
   4   1   5     4077.64     4226.69    101.28 o 
   5   1   5     4850.19     5024.79    128.25 o 
   6   1   5      550.84      596.83     15.21 o 
   7   1   5      587.67      640.07     10.70 o 
   8   1   5     1440.75     1319.83     20.22 o 
   9   1   5      725.83      677.01      8.88 o 
  10   1   5     2625.02     2555.76     38.49 o 
  11   1   5      379.29      358.54      6.08 o 
  12   1   5      530.14      531.76      6.56 o 
  13   1   5       60.20       63.41      5.76 o 
  14   1   5      124.69      130.79      5.78 o 
  15   1   5      142.47      146.77      8.58 o 
  16   1   5      309.39      303.51      5.25 o 
  17   1   5        4.55        9.40      5.34 o 
  18   1   5      370.03      380.46     10.71 o 
  19   1   5       95.51      105.63      5.89 o 
  20   1   5      116.26      127.01      6.79 o 
  21   1   5      153.18      165.27      6.91 o 
  22   1   5       91.79       99.54      7.05 o 
  23   1   5      225.15      212.70      8.04 o 
   1   2   5     1012.17      999.83     51.45 o 
   2   2   5     1273.11     1447.91     56.68 o 
   3   2   5     3834.42     3864.87    136.19 o 
   4   2   5      521.08      425.26     17.60 o 
   5   2   5      701.92      683.79     34.00 o 
   6   2   5      513.65      454.32     22.45 o 
   7   2   5     1778.07     1843.98     52.77 o 
   8   2   5      304.92      289.92      5.88 o 
   9   2   5      470.32      415.47      6.41 o 
  10   2   5       38.65       37.55      4.66 o 
  11   2   5        3.09        6.49      5.04 o 
  12   2   5      203.68      217.31      6.33 o 
  13   2   5     3935.12     3832.64     34.07 o 
  14   2   5       62.61       60.02      5.65 o 
  15   2   5       84.19       96.43      5.98 o 
  16   2   5      474.17      471.95      8.99 o 
  17   2   5      796.79      796.93     10.31 o 
  18   2   5      108.70      107.37      7.35 o 
  19   2   5      751.06      735.84     15.97 o 
  20   2   5       29.67       33.25      5.93 o 
  21   2   5        3.60        8.13      6.94 o 
  22   2   5       52.55       58.34      6.53 o 
  23   2   5       69.11       63.17     10.58 o 
   0   3   5     5406.14     5592.72    341.75 o 
   1   3   5      969.13     1040.18     40.49 o 
   2   3   5     1374.14     1336.09     55.78 o 
   3   3   5      532.70      532.17     18.80 o 
   4   3   5     2848.08     2830.59     99.72 o 
   5   3   5      559.10      521.99     31.79 o 
   6   3   5      204.71      184.03      5.09 o 
   7   3   5     1131.06     1090.54     25.61 o 
   8   3   5      256.69      268.28      5.40 o 
   9   3   5      860.88      853.58     10.26 o 
  10   3   5       27.22       36.68      6.89 o 
  11   3   5      441.09      423.92     14.37 o 
  12   3   5      235.93      242.00     11.78 o 
  13   3   5      519.41      507.63     25.22 o 
  14   3   5      199.78      204.14      6.73 o 
  15   3   5      803.55      801.94      7.85 o 
  16   3   5       54.10       50.71      5.92 o 
  17   3   5      147.67      144.85      7.71 o 
  18   3   5       86.31       95.18      6.25 o 
  19   3   5      117.83      113.61      6.06 o 
  20   3   5      338.97      359.61      8.27 o 
  21   3   5      104.44      118.76     17.66 o 
  22   3   5       17.96       20.66      8.27 o 
   1   4   5     1437.08     1509.02     52.00 o 
   2   4   5     1476.13     1483.09     80.44 o 
   3   4   5      350.24      351.80      6.68 o 
   4   4   5     2287.07     2237.96    107.88 o 
   5   4   5      156.87      146.79      6.23 o 
   6   4   5      718.44      730.11     27.93 o 
   7   4   5      544.93      552.77     14.49 o 
   8   4   5     2901.27     2860.01     31.10 o 
   9   4   5       64.92       67.14      7.29 o 
  10   4   5      302.35      304.96     16.30 o 
  11   4   5     1477.23     1452.49     43.95 o 
  12   4   5      231.54      242.44      8.56 o 
  13   4   5       62.42       72.85      6.49 o 
  14   4   5       17.39       19.47      5.70 o 
  15   4   5        0.37        9.31      5.84 o 
  16   4   5       47.34       50.24      4.92 o 
  17   4   5        5.59        9.35      5.42 o 
  18   4   5      206.62      225.10      9.32 o 
  19   4   5       28.64       39.52      5.32 o 
  20   4   5      263.97      302.73     14.47 o 
  21   4   5       44.75       35.97      7.35 o 
   0   5   5     3474.36     3643.98    307.45 o 
   1   5   5     2013.44     2044.94     52.47 o 
   2   5   5      808.68      868.48     67.55 o 
   3   5   5      530.02      554.15     20.78 o 
   4   5   5       25.49       27.73      5.50 o 
   5   5   5     1160.32     1150.16     50.19 o 
   6   5   5      477.28      444.93     14.75 o 
   7   5   5      411.57      452.02     17.09 o 
   8   5   5      277.38      309.06      8.54 o 
   9   5   5     1129.19     1113.41     17.31 o 
  10   5   5      716.23      736.10     10.77 o 
  11   5   5      196.36      201.54      5.48 o 
  12   5   5       70.33       89.03      6.91 o 
  13   5   5      114.18       99.90      6.06 o 
  14   5   5       59.02       55.32      6.97 o 
  15   5   5      184.07      164.19      6.05 o 
  16   5   5        5.70        5.00      7.19 o 
  17   5   5      276.94      293.62      7.17 o 
  18   5   5      278.54      260.20     15.54 o 
  19   5   5       71.31       89.06      7.18 o 
  20   5   5       27.06       38.42      7.87 o 
   1   6   5       36.45       36.75      5.75 o 
   2   6   5      147.62      145.25      4.92 o 
   3   6   5      555.57      562.29     21.32 o 
   4   6   5      518.47      530.97     19.58 o 
   5   6   5      285.47      295.57     14.58 o 
   6   6   5      749.74      744.72     26.16 o 
   7   6   5      206.93      230.69     16.63 o 
   8   6   5      372.35      414.87     13.70 o 
   9   6   5      128.23      135.03      6.11 o 
  10   6   5      450.21      434.06     15.08 o 
  11   6   5       15.39       23.17      5.30 o 
  12   6   5      326.80      340.25     11.80 o 
  13   6   5      185.58      190.88      5.54 o 
  14   6   5      134.48      126.14      7.59 o 
  15   6   5        4.32       -0.94      7.47 o 
  16   6   5      511.19      486.23     20.34 o 
  17   6   5      191.54      218.28     22.79 o 
  18   6   5       55.51       54.59      8.32 o 
   0   7   5       54.44       83.73      8.83 o 
   1   7   5      191.73      206.47      5.96 o 
   2   7   5       49.63       58.84      8.26 o 
   3   7   5      191.08      191.72      6.44 o 
   4   7   5      312.07      337.98      7.56 o 
   5   7   5      428.77      447.80      7.42 o 
   6   7   5      233.62      220.26      6.06 o 
   7   7   5       18.19       24.33      6.80 o 
   8   7   5      290.04      303.83      9.63 o 
   9   7   5      434.37      442.49     26.31 o 
  10   7   5      487.78      439.06     14.96 o 
  11   7   5      273.15      286.70      7.75 o 
  12   7   5       72.60       80.92      6.64 o 
  13   7   5      112.23      130.22      6.99 o 
  14   7   5      100.01       94.85     15.66 o 
  15   7   5        6.81        4.70      9.09 o 
  16   7   5        9.38        6.07     14.25 o 
   1   8   5      372.79      399.09     15.95 o 
   2   8   5       46.95       56.97      5.60 o 
   3   8   5      237.95      244.61     12.79 o 
   4   8   5       49.44       56.88      7.25 o 
   5   8   5       83.54       79.08      5.92 o 
   6   8   5       27.50       31.66      7.68 o 
   7   8   5       33.96       43.05      7.36 o 
   8   8   5      121.99      114.12     13.10 o 
   9   8   5        5.39        8.89     10.60 o 
  10   8   5       34.51       49.78      9.89 o 
  11   8   5      580.35      583.00     19.13 o 
  12   8   5      358.18      316.53      8.49 o 
  13   8   5       28.28       22.68     14.43 o 
   0   9   5      209.41      200.79      9.99 o 
   1   9   5      263.27      292.06     14.39 o 
   2   9   5       60.13       74.92      8.37 o 
   3   9   5       39.15       45.61      6.14 o 
   4   9   5       96.43       88.37      6.42 o 
   5   9   5      193.10      198.14      6.20 o 
   6   9   5       49.10       55.89      8.04 o 
   7   9   5      115.22      138.00     16.15 o 
   8   9   5       93.07      103.76      6.78 o 
   0   0   6     3237.34     3154.90     20.90 o 
   2   0   6    10999.16    11153.52     68.14 o 
   4   0   6     1781.10     2106.37     80.95 o 
   6   0   6      801.64      794.60     45.48 o 
   8   0   6     1813.02     1756.64     56.22 o 
  10   0   6      213.12      202.52      7.80 o 
  12   0   6     3955.11     3847.03     28.99 o 
  14   0   6      416.19      390.61      7.68 o 
  16   0   6      774.47      735.19      8.75 o 
  18   0   6      414.92      407.52      9.45 o 
  20   0   6      234.18      220.47      8.26 o 
  22   0   6      161.57      188.51     10.29 o 
   1   1   6      603.71      603.07     12.60 o 
   2   1   6     2165.27     2281.33     67.30 o 
   3   1   6     1726.03     1967.70     31.82 o 
   4   1   6     3675.81     3702.75     65.85 o 
   5   1   6     2852.81     3103.70     48.94 o 
   6   1   6     1585.34     1690.11     29.09 o 
   7   1   6     1932.71     1969.28     39.02 o 
   8   1   6      677.03      681.46     11.28 o 
   9   1   6     1777.74     1604.75     29.84 o 
  10   1   6      957.37      896.07     20.33 o 
  11   1   6      539.15      503.64      7.78 o 
  12   1   6      553.06      532.09      9.52 o 
  13   1   6     1579.91     1506.87     26.92 o 
  14   1   6      204.58      199.09     11.30 o 
  15   1   6      297.06      295.10      6.67 o 
  16   1   6       35.87       33.99      5.66 o 
  17   1   6      206.73      196.05      8.08 o 
  18   1   6      156.17      174.96      6.50 o 
  19   1   6      187.36      202.11      7.91 o 
  20   1   6      219.31      208.74      6.51 o 
  21   1   6       48.11       74.44      7.09 o 
  22   1   6      147.63      152.94      6.93 o 
  23   1   6       13.54       13.71      6.71 o 
   0   2   6       51.94       45.21      7.80 o 
   1   2   6      774.65      825.84     30.21 o 
   2   2   6     3467.26     3783.12    154.06 o 
   3   2   6     4425.02     4392.45    149.68 o 
   4   2   6      163.34      208.08     11.22 o 
   5   2   6     1505.67     1551.26     61.75 o 
   6   2   6      596.83      555.07      8.51 o 
   7   2   6     3645.78     3684.69     77.35 o 
   8   2   6     1052.64     1024.82     27.40 o 
   9   2   6     2752.09     2756.55     48.68 o 
  10   2   6     1544.15     1515.10     23.94 o 
  11   2   6      158.49      151.16      5.54 o 
  12   2   6      431.86      425.75      7.35 o 
  13   2   6     1527.38     1493.49     29.25 o 
  14   2   6      107.99       96.75      4.63 o 
  15   2   6       66.65       67.70      5.08 o 
  16   2   6      297.76      310.60      6.75 o 
  17   2   6       26.23       43.99      5.68 o 
  18   2   6      217.44      232.81     10.71 o 
  19   2   6      802.32      809.34     16.06 o 
  20   2   6      221.81      225.70      5.60 o 
  21   2   6      179.60      212.27      7.53 o 
  22   2   6        1.50       11.71      6.61 o 
   1   3   6     2192.60     2103.93     76.39 o 
   2   3   6       93.13      112.60      5.65 o 
   3   3   6      137.72      147.53      7.69 o 
   4   3   6      147.80      139.12      6.90 o 
   5   3   6      119.95      121.73      7.17 o 
   6   3   6      247.20      226.86     19.43 o 
   7   3   6      647.03      661.75     13.10 o 
   8   3   6       91.44       90.80      6.56 o 
   9   3   6     1328.93     1241.33     21.38 o 
  10   3   6     2177.99     2091.01     32.59 o 
  11   3   6       93.56       89.11     13.06 o 
  12   3   6     2117.95     2017.71     30.92 o 
  13   3   6      116.00      122.17      8.33 o 
  14   3   6      942.29      944.56     12.35 o 
  15   3   6       89.84       92.68      5.82 o 
  16   3   6      729.21      698.03      6.45 o 
  17   3   6        5.66       18.64      6.00 o 
  18   3   6       17.16       30.40      6.64 o 
  19   3   6       80.77       85.01      8.06 o 
  20   3   6       22.04       29.94      7.75 o 
  21   3   6       87.96       81.21      7.78 o 
  22   3   6      105.40       91.51     12.41 o 
   0   4   6      754.05      752.72     28.85 o 
   1   4   6       47.76       54.96      4.45 o 
   2   4   6     1066.25     1026.97     31.52 o 
   3   4   6      594.22      591.39     26.00 o 
   4   4   6      209.18      190.55      5.58 o 
   5   4   6     1201.30     1217.40     76.68 o 
   6   4   6        4.47        7.50      6.27 o 
   7   4   6      371.22      359.78      8.72 o 
   8   4   6     1268.85     1168.97     43.06 o 
   9   4   6       24.78       26.48      5.50 o 
  10   4   6      431.32      410.65     17.84 o 
  11   4   6       43.49       57.41     14.71 o 
  12   4   6      572.46      599.38      6.83 o 
  13   4   6      121.35      118.17      5.79 o 
  14   4   6      301.80      296.65      5.87 o 
  15   4   6       79.91       79.80      5.29 o 
  16   4   6      189.02      185.49      9.43 o 
  17   4   6      181.83      165.70      6.39 o 
  18   4   6      391.25      385.19     18.57 o 
  19   4   6      165.48      145.57      6.37 o 
  20   4   6       45.55       43.79      7.07 o 
  21   4   6       75.16       87.22      7.56 o 
   1   5   6      874.97      880.03     34.71 o 
   2   5   6      140.81      156.77      7.22 o 
   3   5   6     1300.16     1346.29     50.81 o 
   4   5   6       84.52      101.19      9.97 o 
   5   5   6       92.66      105.36     10.33 o 
   6   5   6     2104.61     2093.53     56.56 o 
   7   5   6      200.54      196.18     17.31 o 
   8   5   6      415.13      423.58      6.45 o 
   9   5   6       41.08       45.18      5.56 o 
  10   5   6      116.71      109.13      6.62 o 
  11   5   6       24.36       36.99      5.86 o 
  12   5   6       35.69       36.51      5.52 o 
  13   5   6      321.06      320.05      9.76 o 
  14   5   6      431.26      437.64     20.69 o 
  15   5   6      814.65      801.45     32.97 o 
  16   5   6      117.22      118.14     15.43 o 
  17   5   6      487.66      523.04     29.56 o 
  18   5   6        5.98       17.80      6.96 o 
  19   5   6       11.67       27.28      6.33 o 
   0   6   6     2591.68     2772.86     98.76 o 
   1   6   6      413.49      447.11     18.39 o 
   2   6   6       63.05       67.68      6.45 o 
   3   6   6       89.49      105.14     11.43 o 
   4   6   6      496.94      514.05     24.52 o 
   5   6   6      615.28      611.97     26.85 o 
   6   6   6      107.00      108.77      6.67 o 
   7   6   6      499.01      505.33     19.20 o 
   8   6   6      311.73      297.67     19.17 o 
   9   6   6      204.58      192.32     11.21 o 
  10   6   6      154.50      164.55      8.47 o 
  11   6   6      153.64      153.38      6.32 o 
  12   6   6      403.60      429.49     11.25 o 
  13   6   6      183.87      198.13      6.57 o 
  14   6   6       13.11       15.59      5.83 o 
  15   6   6       42.13       42.08      7.76 o 
  16   6   6      152.90      146.81      7.41 o 
  17   6   6       12.76       19.03     10.38 o 
  18   6   6      112.39      110.70     11.45 o 
   1   7   6      350.58      370.45     14.88 o 
   2   7   6      696.16      725.89     24.00 o 
   3   7   6      246.72      258.52     14.68 o 
   4   7   6     1198.21     1229.70     55.61 o 
   5   7   6      270.70      264.44     11.28 o 
   6   7   6       58.78       62.45      5.37 o 
   7   7   6      187.78      186.77     18.91 o 
   8   7   6       47.17       54.09     11.43 o 
   9   7   6      198.65      201.89     12.62 o 
  10   7   6       72.17       77.12      6.36 o 
  11   7   6      142.35      124.86      8.24 o 
  12   7   6      185.93      205.07      9.55 o 
  13   7   6       17.77       23.18      6.71 o 
  14   7   6      125.07      145.78      7.14 o 
  15   7   6       47.46       39.00     11.00 o 
   0   8   6      270.08      306.32     26.20 o 
   1   8   6      235.25      241.92      5.64 o 
   2   8   6       74.85       96.58      6.47 o 
   3   8   6      208.50      224.31      8.88 o 
   4   8   6       57.04       73.25     11.02 o 
   5   8   6     1366.86     1455.82     39.05 o 
   6   8   6      120.07      113.77      7.89 o 
   7   8   6        6.28       28.46      9.36 o 
   8   8   6       80.69       73.57     12.51 o 
   9   8   6       54.10       55.92      6.86 o 
  10   8   6      220.91      209.12     14.96 o 
  11   8   6       17.56       17.09      8.21 o 
  12   8   6       45.91       39.50      7.36 o 
   1   9   6       29.05       36.99      6.98 o 
   2   9   6       86.50       87.92      8.88 o 
   3   9   6       11.09       15.13      6.25 o 
   4   9   6       81.92       96.44      5.79 o 
   5   9   6      133.94      138.20      8.20 o 
   6   9   6       86.05       87.89     11.89 o 
   7   9   6      489.57      478.30     15.97 o 
   2   0   7     1416.22     1419.79     33.85 o 
   4   0   7     2851.17     2909.39     82.42 o 
   6   0   7      380.84      396.62     31.35 o 
   8   0   7     4622.48     4538.10    131.07 o 
  10   0   7      268.32      245.40      8.43 o 
  12   0   7     1184.47     1080.78     15.90 o 
  14   0   7     2943.02     2749.32     20.31 o 
  16   0   7      122.10      131.69     13.69 o 
  18   0   7     1100.26     1108.01     11.40 o 
  20   0   7      100.17      100.57      7.95 o 
  22   0   7      212.49      207.08     21.64 o 
   0   1   7     2452.34     2632.41     94.49 o 
   1   1   7      622.10      593.11      6.14 o 
   2   1   7     1478.63     1453.40     22.48 o 
   3   1   7     4162.79     4479.96     80.72 o 
   4   1   7     2140.03     2291.09     35.56 o 
   5   1   7     2718.32     2861.77     58.28 o 
   6   1   7      252.33      236.01      5.92 o 
   7   1   7      156.56      158.02      5.12 o 
   8   1   7     1708.46     1711.53     15.56 o 
   9   1   7      395.31      378.35      5.81 o 
  10   1   7     1797.00     1703.13     37.71 o 
  11   1   7       17.02       18.49      4.21 o 
  12   1   7       13.32       22.43      4.29 o 
  13   1   7      419.12      420.67      6.19 o 
  14   1   7      234.83      231.40      5.42 o 
  15   1   7      165.10      162.77      6.15 o 
  16   1   7       74.11       79.77      5.95 o 
  17   1   7      225.49      213.77      5.78 o 
  18   1   7      416.40      400.66     12.27 o 
  19   1   7      326.94      320.37      9.93 o 
  20   1   7       94.20       99.00     11.24 o 
  21   1   7       39.34       32.34      5.70 o 
  22   1   7        8.89       10.07      6.66 o 
   1   2   7      223.44      236.77      9.52 o 
   2   2   7     1462.03     1570.43     52.26 o 
   3   2   7     5306.58     5463.07    199.77 o 
   4   2   7     3513.12     3623.46    121.38 o 
   5   2   7       36.10       46.37      4.88 o 
   6   2   7      518.51      543.03     11.81 o 
   7   2   7     1549.26     1517.80     51.99 o 
   8   2   7      383.03      365.84      9.44 o 
   9   2   7     2232.86     2176.58     44.67 o 
  10   2   7       58.55       52.31      4.83 o 
  11   2   7      130.34      147.10      8.70 o 
  12   2   7      830.28      832.79     19.26 o 
  13   2   7     1899.53     1858.74     29.16 o 
  14   2   7      231.38      236.39      6.16 o 
  15   2   7      158.95      148.68      5.52 o 
  16   2   7      412.64      410.29      6.30 o 
  17   2   7      763.66      746.19      6.92 o 
  18   2   7       12.10       13.93      6.27 o 
  19   2   7      555.92      561.97      7.04 o 
  20   2   7       56.43       47.90      6.16 o 
  21   2   7       95.61      101.73      7.33 o 
  22   2   7       14.78       21.39      6.74 o 
   0   3   7     1271.03     1175.07     45.62 o 
   1   3   7      119.86      146.16      9.44 o 
   2   3   7      568.18      575.28     27.57 o 
   3   3   7      836.00      815.23     42.78 o 
   4   3   7     1199.49     1158.29     53.58 o 
   5   3   7      539.27      519.73     13.30 o 
   6   3   7      726.88      749.87     40.90 o 
   7   3   7       89.61       91.33      7.68 o 
   8   3   7      551.67      527.12     16.67 o 
   9   3   7      156.93      177.35      7.95 o 
  10   3   7      267.04      259.24      5.69 o 
  11   3   7      167.43      172.89      8.91 o 
  12   3   7      115.45      127.97      5.84 o 
  13   3   7      283.72      265.76      5.61 o 
  14   3   7      619.81      578.17      7.92 o 
  15   3   7      356.26      350.33      5.97 o 
  16   3   7       49.91       53.45      6.35 o 
  17   3   7       47.10       67.24      7.08 o 
  18   3   7       30.76       46.61      7.24 o 
  19   3   7       63.81       71.50      8.46 o 
  20   3   7      172.06      178.20      8.32 o 
  21   3   7        7.11       13.26      7.21 o 
   1   4   7      744.36      743.93     29.02 o 
   2   4   7      919.97      923.59     32.54 o 
   3   4   7      458.23      463.44     21.37 o 
   4   4   7      707.97      748.73     26.09 o 
   5   4   7      181.28      180.37      8.22 o 
   6   4   7      529.73      536.65     17.20 o 
   7   4   7      696.31      687.61     15.96 o 
   8   4   7     1598.62     1528.32     35.46 o 
   9   4   7       46.53       66.63     12.30 o 
  10   4   7       35.28       32.14      5.46 o 
  11   4   7      883.65      875.53      8.09 o 
  12   4   7      189.80      197.06      8.98 o 
  13   4   7       71.95       66.83      6.67 o 
  14   4   7      631.72      647.48      8.03 o 
  15   4   7      130.81      133.90      6.23 o 
  16   4   7      114.14      123.38     10.26 o 
  17   4   7       17.66       17.41      7.34 o 
  18   4   7      483.14      544.36     12.93 o 
  19   4   7      141.31      150.92      6.50 o 
  20   4   7      210.17      222.09     11.69 o 
   0   5   7     3146.03     3204.01    254.32 o 
   1   5   7     1000.77     1013.95     30.34 o 
   2   5   7      631.04      680.85     28.30 o 
   3   5   7     1766.94     1733.58     38.58 o 
   4   5   7      209.94      232.41      8.08 o 
   5   5   7      682.85      716.38     39.81 o 
   6   5   7       35.67       39.40      4.99 o 
   7   5   7      292.83      289.99     11.39 o 
   8   5   7      455.95      481.96     16.47 o 
   9   5   7     1054.39     1034.59     21.01 o 
  10   5   7      425.99      432.96     20.89 o 
  11   5   7      558.90      581.56     11.22 o 
  12   5   7       88.91       83.84      6.96 o 
  13   5   7       26.79       51.73     11.92 o 
  14   5   7       12.48       21.78      5.09 o 
  15   5   7      243.33      294.46     20.56 o 
  16   5   7       48.88       71.47      7.58 o 
  17   5   7      161.22      152.12     10.19 o 
  18   5   7      100.72       81.68      7.11 o 
  19   5   7       13.06        8.61      6.60 o 
   1   6   7       75.40       77.41     11.30 o 
   2   6   7       95.33       88.12      6.84 o 
   3   6   7      212.04      203.97     22.55 o 
   4   6   7       10.57       12.51      4.45 o 
   5   6   7        8.79        9.92      5.06 o 
   6   6   7     1417.62     1434.98     42.46 o 
   7   6   7      431.70      447.62     13.30 o 
   8   6   7      583.98      569.94     34.57 o 
   9   6   7       14.81       13.63      6.90 o 
  10   6   7      118.31      109.39     13.30 o 
  11   6   7       67.97       62.94     11.64 o 
  12   6   7      268.14      250.50      6.18 o 
  13   6   7      376.05      382.78      7.93 o 
  14   6   7      650.59      621.08     24.63 o 
  15   6   7       76.76       63.22     10.60 o 
  16   6   7      131.38      121.32      9.86 o 
  17   6   7       15.21       16.65      7.11 o 
   0   7   7       19.30       29.14      8.24 o 
   1   7   7      216.76      212.34      8.72 o 
   2   7   7      154.65      155.97      5.86 o 
   3   7   7       99.21      104.45      5.44 o 
   4   7   7      180.57      187.07      6.21 o 
   5   7   7      214.25      239.35      6.71 o 
   6   7   7       86.85       93.92      9.64 o 
   7   7   7       90.35       96.42      6.39 o 
   8   7   7      132.49      131.34      6.60 o 
   9   7   7      121.39      140.24      8.91 o 
  10   7   7       11.65       10.96      8.03 o 
  11   7   7       70.03       59.01      5.90 o 
  12   7   7       83.02       81.01     11.02 o 
  13   7   7       82.07       73.32      6.96 o 
  14   7   7      170.97      169.90      7.72 o 
  15   7   7       34.71       28.12      9.26 o 
   1   8   7      423.50      472.44     13.00 o 
   2   8   7      186.68      197.24     10.45 o 
   3   8   7      242.38      263.85      9.25 o 
   4   8   7       24.16       21.39     16.00 o 
   5   8   7      130.60      130.30      8.90 o 
   6   8   7       82.18       94.65      8.22 o 
   7   8   7      112.01      107.55      6.28 o 
   8   8   7      288.51      279.25      7.38 o 
   9   8   7       57.57       84.83     11.39 o 
  10   8   7       54.69       50.10      8.21 o 
  11   8   7      383.20      355.06     15.87 o 
   0   9   7      300.85      246.51     19.43 o 
   1   9   7      397.86      378.66     11.94 o 
   2   9   7      186.91      172.04      7.73 o 
   3   9   7       57.15       63.81      8.33 o 
   4   9   7       39.28       50.38     11.90 o 
   5   9   7       18.83       20.73      6.16 o 
   6   9   7       38.52       45.92     10.30 o 
   0   0   8      473.32      485.98     12.36 o 
   2   0   8      258.86      240.38      6.91 o 
   4   0   8     1097.69     1055.43     14.57 o 
   6   0   8     1524.69     1485.68     51.22 o 
   8   0   8     2576.85     2622.68    101.70 o 
  10   0   8     1506.39     1457.91     50.22 o 
  12   0   8     2474.55     2467.19     54.72 o 
  14   0   8      324.02      334.14     21.93 o 
  16   0   8     1081.32     1038.70      9.58 o 
  18   0   8      498.84      483.12     11.04 o 
  20   0   8      382.00      340.97     26.34 o 
  22   0   8      121.37      158.29     10.71 o 
   1   1   8     1713.05     1712.74     22.60 o 
   2   1   8      215.63      222.64      5.81 o 
   3   1   8      240.76      239.75      5.92 o 
   4   1   8      482.67      481.43      7.18 o 
   5   1   8       65.10       66.70      4.44 o 
   6   1   8     1378.23     1356.27     17.67 o 
   7   1   8      117.60      122.04      4.71 o 
   8   1   8      151.82      147.56      6.31 o 
   9   1   8     1347.07     1344.01     16.65 o 
  10   1   8      391.64      360.38      9.91 o 
  11   1   8     1178.55     1130.57     12.27 o 
  12   1   8     1041.85     1040.31     16.49 o 
  13   1   8       81.93       75.43      5.47 o 
  14   1   8      117.70      135.56      5.47 o 
  15   1   8       87.82      101.11      5.52 o 
  16   1   8      617.63      594.80      8.14 o 
  17   1   8       51.40       55.39      5.47 o 
  18   1   8       98.92      123.23      8.56 o 
  19   1   8      256.53      266.42      6.61 o 
  20   1   8       78.07       78.82      5.81 o 
  21   1   8      473.99      454.37      7.64 o 
  22   1   8       77.57       69.64      7.01 o 
   0   2   8     7315.80     7466.59    470.97 o 
   1   2   8     2257.54     2270.01     81.19 o 
   2   2   8      656.98      624.68     17.76 o 
   3   2   8     1517.42     1484.83     32.80 o 
   4   2   8      153.87      191.88      8.71 o 
   5   2   8       79.66       83.89      5.65 o 
   6   2   8      326.08      324.30      8.18 o 
   7   2   8      321.08      306.20     10.83 o 
   8   2   8      208.50      197.38      6.26 o 
   9   2   8      755.59      730.77      8.75 o 
  10   2   8      409.58      400.60      5.80 o 
  11   2   8      601.47      569.71      8.23 o 
  12   2   8      985.74      958.22     15.55 o 
  13   2   8      467.21      443.44      8.67 o 
  14   2   8       54.28       70.05      6.08 o 
  15   2   8      178.42      165.41      6.40 o 
  16   2   8       80.44       76.08      4.80 o 
  17   2   8        0.56        0.36      5.19 o 
  18   2   8        9.47       13.83      5.93 o 
  19   2   8       29.88       41.28      7.19 o 
  20   2   8      142.98      157.08     19.75 o 
  21   2   8       79.28       77.33      7.82 o 
   1   3   8      746.13      782.30     44.61 o 
   2   3   8      453.11      454.40     18.95 o 
   3   3   8       79.71       90.54      6.59 o 
   4   3   8     1514.30     1428.83     46.10 o 
   5   3   8      118.77      129.48      6.40 o 
   6   3   8     2264.11     2233.86     89.52 o 
   7   3   8       12.75       22.12      5.57 o 
   8   3   8      181.47      168.24      6.62 o 
   9   3   8     1085.58     1046.85     41.38 o 
  10   3   8      895.31      847.22     18.51 o 
  11   3   8      536.59      502.69     16.50 o 
  12   3   8       98.22      110.62      5.88 o 
  13   3   8      281.36      261.54     18.56 o 
  14   3   8       33.28       37.20      8.58 o 
  15   3   8       23.80       32.05      6.93 o 
  16   3   8      759.26      687.45     13.56 o 
  17   3   8        5.07       -2.50      6.31 o 
  18   3   8      124.61      125.35      6.82 o 
  19   3   8       98.86       94.54      6.22 o 
  20   3   8      182.76      161.48      8.50 o 
  21   3   8       31.74       32.01      6.50 o 
   0   4   8     1648.15     1666.81    111.85 o 
   1   4   8     3008.26     3013.68     97.76 o 
   2   4   8     1837.41     1844.66     58.80 o 
   3   4   8      240.96      252.70      8.62 o 
   4   4   8     2106.49     2113.82     55.53 o 
   5   4   8      288.28      305.21     12.07 o 
   6   4   8      805.62      777.38     26.65 o 
   7   4   8      154.11      180.15     11.03 o 
   8   4   8      213.19      206.30      5.80 o 
   9   4   8       51.65       60.27      6.34 o 
  10   4   8      331.45      338.03     20.63 o 
  11   4   8       10.47       18.40      4.53 o 
  12   4   8      282.37      284.52     11.20 o 
  13   4   8      183.24      170.28     13.43 o 
  14   4   8       60.03       68.12      7.08 o 
  15   4   8      332.18      333.77     18.67 o 
  16   4   8      217.21      208.28     16.54 o 
  17   4   8       50.07       75.48      8.08 o 
  18   4   8      220.24      213.77      7.55 o 
  19   4   8       72.58       77.43      7.00 o 
  20   4   8       27.92       19.33     10.29 o 
   1   5   8      160.98      156.96      4.81 o 
   2   5   8       78.37       90.88      5.11 o 
   3   5   8      278.59      289.28     12.19 o 
   4   5   8      222.64      219.23      9.05 o 
   5   5   8      339.78      335.33     13.61 o 
   6   5   8       57.11       58.46      4.59 o 
   7   5   8      194.84      216.66      9.64 o 
   8   5   8       63.26       49.20      7.00 o 
   9   5   8      221.67      227.15      6.32 o 
  10   5   8      241.35      239.73      5.76 o 
  11   5   8      404.54      418.08     22.52 o 
  12   5   8       88.34      111.39      7.08 o 
  13   5   8      300.61      299.87     14.00 o 
  14   5   8       49.09       44.86      8.70 o 
  15   5   8      129.06      143.14      6.88 o 
  16   5   8      149.15      175.89     15.72 o 
  17   5   8      138.25      137.69     13.37 o 
  18   5   8        1.34       10.40      8.16 o 
   0   6   8      674.95      728.75     58.14 o 
   1   6   8      254.25      259.92      7.27 o 
   2   6   8      503.80      565.44     15.97 o 
   3   6   8      300.22      315.25     17.41 o 
   4   6   8       43.27       49.13      5.12 o 
   5   6   8      229.95      258.88      9.09 o 
   6   6   8      696.49      684.41     15.76 o 
   7   6   8        8.99       16.97      6.08 o 
   8   6   8      214.36      220.45     14.78 o 
   9   6   8      458.18      453.50     17.11 o 
  10   6   8      856.81      848.28     18.79 o 
  11   6   8      272.95      314.37     17.41 o 
  12   6   8      367.86      351.81     11.04 o 
  13   6   8      134.94      149.37      7.81 o 
  14   6   8       14.35       -1.69      7.76 o 
  15   6   8        9.17       33.89      8.04 o 
  16   6   8        3.48       21.69     12.40 o 
   1   7   8      449.31      458.24     11.53 o 
   2   7   8       55.33       50.17      5.04 o 
   3   7   8       51.63       75.41      8.77 o 
   4   7   8       13.66       24.57      6.00 o 
   5   7   8       83.89       62.62      5.62 o 
   6   7   8      148.24      142.20      8.21 o 
   7   7   8       87.80       94.67      7.00 o 
   8   7   8      703.95      714.73     21.58 o 
   9   7   8      108.09      111.04      6.60 o 
  10   7   8       22.44       22.89      5.98 o 
  11   7   8      279.03      261.68      6.31 o 
  12   7   8      266.46      266.86      8.16 o 
  13   7   8      123.09      127.85      8.16 o 
  14   7   8      165.35      153.54     16.07 o 
   0   8   8        4.79        5.55      9.05 o 
   1   8   8      180.74      202.52      7.94 o 
   2   8   8       28.09       39.19      9.36 o 
   3   8   8       53.06       65.20     10.09 o 
   4   8   8       88.72       82.54     10.31 o 
   5   8   8      398.75      397.55      8.25 o 
   6   8   8        3.65        8.46      4.74 o 
   7   8   8      422.75      414.39     16.44 o 
   8   8   8      150.06      152.44      8.71 o 
   9   8   8      194.66      186.70     11.32 o 
  10   8   8      158.38      147.33      8.57 o 
   1   9   8       18.32        7.95      6.35 o 
   2   9   8       17.24       30.06      6.29 o 
   3   9   8       94.64       82.18      6.66 o 
   2   0   9     5683.55     5560.27     29.88 o 
   4   0   9     3272.08     3213.62     36.21 o 
   6   0   9     1891.26     1892.79     18.69 o 
   8   0   9       45.16       58.50      6.48 o 
  10   0   9     1674.36     1687.29     32.32 o 
  12   0   9     1530.82     1460.82     54.06 o 
  14   0   9      130.47      133.35     11.24 o 
  16   0   9      323.46      355.99     14.60 o 
  18   0   9       63.46       72.82      6.62 o 
  20   0   9       66.20       58.93      8.47 o 
   0   1   9     6667.51     6633.61    217.82 o 
   1   1   9       82.21       91.61      5.05 o 
   2   1   9       77.18       71.30      4.90 o 
   3   1   9      453.58      453.51     18.35 o 
   4   1   9       91.94       97.32      5.04 o 
   5   1   9     3445.84     3466.84     49.09 o 
   6   1   9      154.12      153.49      4.79 o 
   7   1   9      811.60      754.15     16.57 o 
   8   1   9      678.39      649.08     18.18 o 
   9   1   9      250.40      244.68      4.66 o 
  10   1   9      538.58      528.81     14.59 o 
  11   1   9      248.62      235.33      6.78 o 
  12   1   9      374.37      383.84      8.60 o 
  13   1   9      659.38      657.32     12.81 o 
  14   1   9       82.65       89.16      4.90 o 
  15   1   9      237.30      244.02      5.59 o 
  16   1   9        3.13       11.02      5.23 o 
  17   1   9       33.21       39.66      4.57 o 
  18   1   9       14.74       25.26      5.34 o 
  19   1   9      179.91      185.01      8.34 o 
  20   1   9      408.85      402.11     16.86 o 
  21   1   9       23.14       32.05      6.46 o 
   1   2   9      320.63      309.31     10.66 o 
   2   2   9      292.93      268.45      8.79 o 
   3   2   9      373.09      355.63      5.29 o 
   4   2   9      508.31      536.81     14.45 o 
   5   2   9      162.26      164.62      7.37 o 
   6   2   9      626.82      641.10     12.62 o 
   7   2   9     2793.31     2763.69     53.75 o 
   8   2   9       77.85       74.67      9.45 o 
   9   2   9      644.71      607.16     11.79 o 
  10   2   9       97.37      106.72      4.81 o 
  11   2   9      206.29      185.28      4.67 o 
  12   2   9      891.24      886.20     17.18 o 
  13   2   9      187.09      204.25      6.47 o 
  14   2   9      692.64      630.42      7.40 o 
  15   2   9      167.98      171.22      6.48 o 
  16   2   9       80.41       81.08     10.10 o 
  17   2   9      582.64      582.21     15.55 o 
  18   2   9      103.13      108.22      6.54 o 
  19   2   9      106.67      110.37      6.96 o 
  20   2   9       13.05       11.29      7.07 o 
  21   2   9      187.68      169.57     16.86 o 
   0   3   9      354.46      348.28     15.16 o 
   1   3   9      445.74      423.15     11.94 o 
   2   3   9     1888.34     1927.01     85.99 o 
   3   3   9       77.86       86.16      4.67 o 
   4   3   9      195.48      186.35      6.88 o 
   5   3   9      328.22      326.70     13.38 o 
   6   3   9      233.69      232.03     11.73 o 
   7   3   9      296.00      266.10     14.23 o 
   8   3   9      820.97      810.21     32.85 o 
   9   3   9      442.40      451.02     12.32 o 
  10   3   9     2133.11     2056.00     16.88 o 
  11   3   9      101.71      117.66      7.54 o 
  12   3   9        3.86        3.01      5.64 o 
  13   3   9      274.02      266.77      6.64 o 
  14   3   9      395.70      399.96      6.84 o 
  15   3   9      110.38      117.41      5.52 o 
  16   3   9      133.72      141.49      7.93 o 
  17   3   9       70.42       83.72      6.56 o 
  18   3   9      126.63      119.73      6.22 o 
  19   3   9       19.55       35.23      8.10 o 
  20   3   9       77.84       89.99     10.91 o 
   1   4   9      333.61      341.19     15.93 o 
   2   4   9      585.70      582.65     27.96 o 
   3   4   9      410.17      432.10     18.78 o 
   4   4   9      452.01      462.22     23.28 o 
   5   4   9      391.16      393.66     12.53 o 
   6   4   9      797.74      755.10     30.89 o 
   7   4   9      328.82      304.25      7.54 o 
   8   4   9      313.09      299.77      5.54 o 
   9   4   9      269.01      273.41      5.63 o 
  10   4   9      361.75      334.03     10.77 o 
  11   4   9      333.65      338.32     18.57 o 
  12   4   9     1388.91     1370.83     23.94 o 
  13   4   9      641.15      620.21     16.51 o 
  14   4   9      209.18      217.61      7.13 o 
  15   4   9      394.46      386.29      7.93 o 
  16   4   9      338.67      316.30     13.35 o 
  17   4   9        7.37       29.64      7.70 o 
  18   4   9       25.56       49.21     15.14 o 
  19   4   9       42.08       30.74      7.28 o 
   0   5   9      457.79      434.40     35.91 o 
   1   5   9      110.02      109.07      6.16 o 
   2   5   9      341.97      363.77     10.54 o 
   3   5   9      266.54      278.88      8.11 o 
   4   5   9       95.23      112.78      6.50 o 
   5   5   9      517.98      515.54     15.64 o 
   6   5   9       63.50       65.05      5.71 o 
   7   5   9      344.01      351.20     11.22 o 
   8   5   9      344.44      335.55      5.42 o 
   9   5   9      113.78      117.85      5.10 o 
  10   5   9      537.60      546.08     25.40 o 
  11   5   9        6.01       12.10      5.42 o 
  12   5   9       60.68       66.09      7.18 o 
  13   5   9       14.51        8.05      7.89 o 
  14   5   9       11.13       18.32      8.55 o 
  15   5   9      119.31      122.79      6.23 o 
  16   5   9       61.81       60.81      7.40 o 
  17   5   9      151.61      156.35     10.35 o 
   1   6   9      414.42      445.48     17.55 o 
   2   6   9      761.92      798.58     28.38 o 
   3   6   9     1084.38     1074.40     29.62 o 
   4   6   9      538.13      569.90      6.96 o 
   5   6   9       79.27       80.83      4.81 o 
   6   6   9      335.81      352.24      6.43 o 
   7   6   9      126.28      120.50      5.45 o 
   8   6   9      250.12      261.13      9.05 o 
   9   6   9      275.33      253.76      8.37 o 
  10   6   9       62.68       76.66     13.07 o 
  11   6   9      106.94      110.41      5.89 o 
  12   6   9       56.78       54.14     11.51 o 
  13   6   9        8.66       10.36     13.61 o 
  14   6   9      265.44      305.06     20.49 o 
  15   6   9      132.52      121.40      7.12 o 
   0   7   9      647.50      709.14     80.36 o 
   1   7   9      380.97      391.11     29.67 o 
   2   7   9      669.42      701.77     32.39 o 
   3   7   9      522.86      534.12     25.03 o 
   4   7   9       16.27       17.13      6.44 o 
   5   7   9      115.97      117.21      8.44 o 
   6   7   9      222.22      223.08      6.02 o 
   7   7   9       59.78       68.78      8.20 o 
   8   7   9      222.98      218.01     10.83 o 
   9   7   9       68.48       60.65      5.18 o 
  10   7   9       91.90      108.94      6.14 o 
  11   7   9      101.97      106.14      7.22 o 
  12   7   9       44.25       51.66      7.87 o 
  13   7   9       42.94       48.02      8.68 o 
   1   8   9       31.91       48.51     13.17 o 
   2   8   9      166.74      167.98      8.04 o 
   3   8   9       46.53       51.23      8.39 o 
   4   8   9      149.78      172.59     10.99 o 
   5   8   9      239.13      256.34     11.08 o 
   6   8   9       35.96       52.82      7.06 o 
   7   8   9      274.17      264.68      8.50 o 
   8   8   9       39.72       29.79      8.23 o 
   9   8   9      138.17      130.35     11.77 o 
   0   0  10     1524.15     1530.65     15.90 o 
   2   0  10      690.60      693.30      8.41 o 
   4   0  10     3734.93     3822.60     74.32 o 
   6   0  10     3628.10     3558.14    157.48 o 
   8   0  10     1555.44     1559.23     40.47 o 
  10   0  10      518.85      484.12     14.76 o 
  12   0  10      515.97      509.05      9.46 o 
  14   0  10       57.61       49.26      6.07 o 
  16   0  10      487.10      447.81     18.22 o 
  18   0  10      392.50      378.87     11.44 o 
  20   0  10       32.07       37.82      9.44 o 
   1   1  10       14.46       19.65      4.90 o 
   2   1  10       61.22       77.91      5.00 o 
   3   1  10      172.19      169.65      6.95 o 
   4   1  10      268.79      255.18      6.04 o 
   5   1  10       15.21       28.66      7.78 o 
   6   1  10      835.45      824.08      9.87 o 
   7   1  10       87.00       72.63      4.67 o 
   8   1  10      634.64      609.46     12.66 o 
   9   1  10      210.75      197.83      5.37 o 
  10   1  10      498.84      475.77      8.53 o 
  11   1  10      983.97      969.08     12.87 o 
  12   1  10      561.30      560.84      6.38 o 
  13   1  10      858.74      860.32     13.01 o 
  14   1  10      247.11      240.21      5.23 o 
  15   1  10      157.78      154.97      5.24 o 
  16   1  10      366.41      372.42      7.20 o 
  17   1  10      302.34      303.10      7.17 o 
  18   1  10        3.26       12.42      5.57 o 
  19   1  10       10.74       13.49      5.51 o 
  20   1  10       38.01       41.77      6.28 o 
   0   2  10     1154.61     1133.61     81.24 o 
   1   2  10     1123.64     1095.83     37.52 o 
   2   2  10     1309.28     1380.87     38.28 o 
   3   2  10       10.95       14.20      4.86 o 
   4   2  10      364.81      382.97      7.10 o 
   5   2  10     1403.57     1326.65     25.58 o 
   6   2  10      162.29      155.22      4.76 o 
   7   2  10       26.79       27.40      7.19 o 
   8   2  10       66.22       58.50      5.14 o 
   9   2  10      536.34      518.42     10.28 o 
  10   2  10      258.56      269.70      9.94 o 
  11   2  10      207.00      187.51      4.37 o 
  12   2  10       26.83       27.88      4.48 o 
  13   2  10       71.63       78.94      4.24 o 
  14   2  10       35.42       45.93      4.89 o 
  15   2  10        3.40        2.49      5.83 o 
  16   2  10       33.97       26.73      5.23 o 
  17   2  10      150.63      153.12      6.13 o 
  18   2  10       92.46       88.94      7.76 o 
  19   2  10      120.25      119.59      7.25 o 
  20   2  10        4.15        1.56      7.11 o 
   1   3  10     2577.66     2570.51     74.14 o 
   2   3  10      589.25      565.86     18.78 o 
   3   3  10      842.41      792.36     22.35 o 
   4   3  10     1294.87     1284.29     41.30 o 
   5   3  10      177.53      167.03     11.47 o 
   6   3  10      529.88      546.24     23.11 o 
   7   3  10      157.52      141.75      4.93 o 
   8   3  10      330.43      344.44     11.28 o 
   9   3  10      629.46      565.97     18.01 o 
  10   3  10      125.07      125.43      8.47 o 
  11   3  10      192.06      199.18      5.57 o 
  12   3  10      239.62      229.14      6.14 o 
  13   3  10       16.40       25.27      6.16 o 
  14   3  10      284.63      267.83      9.51 o 
  15   3  10        1.64       10.66      7.79 o 
  16   3  10      249.81      236.01      6.36 o 
  17   3  10       42.41       34.43      8.61 o 
  18   3  10      514.42      505.96      7.35 o 
  19   3  10       48.87       66.85     13.31 o 
   0   4  10     1313.46     1258.35     78.74 o 
   1   4  10      355.15      354.38     16.82 o 
   2   4  10       53.47       64.82      5.66 o 
   3   4  10     1449.17     1435.89     44.61 o 
   4   4  10     1222.07     1200.97     40.45 o 
   5   4  10      222.46      214.28      6.37 o 
   6   4  10      842.21      781.57     24.00 o 
   7   4  10       58.79       68.53      8.20 o 
   8   4  10      109.80      110.11      7.36 o 
   9   4  10      418.69      413.31     10.70 o 
  10   4  10       38.12       49.60      7.56 o 
  11   4  10       67.54       70.48      6.63 o 
  12   4  10      175.12      184.56      6.42 o 
  13   4  10      118.42      118.61      6.35 o 
  14   4  10      166.53      180.94     24.26 o 
  15   4  10      291.03      321.55      9.74 o 
  16   4  10      117.31      130.86      6.86 o 
  17   4  10      240.68      229.67     13.55 o 
  18   4  10      287.05      234.42      7.10 o 
   1   5  10       68.92       71.68      5.16 o 
   2   5  10      416.69      413.86     16.70 o 
   3   5  10      399.68      406.62     13.00 o 
   4   5  10      437.66      432.59     11.05 o 
   5   5  10      339.41      328.00      9.80 o 
   6   5  10       57.48       68.98      7.03 o 
   7   5  10      137.32      134.05      5.10 o 
   8   5  10      172.01      157.55      5.10 o 
   9   5  10       67.75       64.79      5.52 o 
  10   5  10      106.11      111.94      8.41 o 
  11   5  10      174.72      184.82      6.48 o 
  12   5  10      160.30      144.49      6.62 o 
  13   5  10      526.83      506.43     12.52 o 
  14   5  10      295.75      340.77     16.77 o 
  15   5  10      139.11      161.11      8.15 o 
  16   5  10      138.51      125.88      9.25 o 
  17   5  10       38.88       22.82      8.75 o 
   0   6  10      164.46      170.11      8.09 o 
   1   6  10      193.07      208.07     11.47 o 
   2   6  10      253.23      258.67     12.24 o 
   3   6  10       14.99       14.46      5.51 o 
   4   6  10      186.58      199.86      8.54 o 
   5   6  10      116.94      117.49      9.03 o 
   6   6  10      483.02      483.53     19.61 o 
   7   6  10        9.98       18.80      8.85 o 
   8   6  10      543.18      534.13     16.96 o 
   9   6  10      254.20      259.81     10.15 o 
  10   6  10       17.94       41.40      5.35 o 
  11   6  10      178.16      185.60     10.45 o 
  12   6  10      123.95      133.94      5.34 o 
  13   6  10       35.22       39.61      6.28 o 
  14   6  10      189.79      174.56     14.64 o 
   1   7  10      210.84      201.87      7.01 o 
   2   7  10      150.99      166.60     13.32 o 
   3   7  10      334.60      348.37      9.75 o 
   4   7  10       81.00       96.58     10.37 o 
   5   7  10       80.41       77.33      5.37 o 
   6   7  10      227.10      244.12     14.53 o 
   7   7  10      121.03      140.71      5.63 o 
   8   7  10      217.26      221.09      7.10 o 
   9   7  10      282.20      252.95     16.36 o 
  10   7  10        6.33       15.82      5.66 o 
  11   7  10       41.98       40.99      5.91 o 
  12   7  10       63.70       63.00      6.68 o 
   0   8  10       44.31       65.35     13.83 o 
   1   8  10      343.06      342.22     20.77 o 
   2   8  10       23.45       33.87      7.15 o 
   3   8  10      282.71      287.27     17.04 o 
   4   8  10       52.84       54.07      5.81 o 
   5   8  10       26.50       33.90      5.79 o 
   6   8  10       19.17       32.94     11.47 o 
   7   8  10      299.11      262.26      6.14 o 
   2   0  11     1152.06     1080.72     11.77 o 
   4   0  11     1098.35     1044.66      9.12 o 
   6   0  11     2925.64     2766.43     42.09 o 
   8   0  11     1161.74     1104.10     10.35 o 
  10   0  11       96.38      100.55      5.71 o 
  12   0  11      650.03      630.05      8.15 o 
  14   0  11       89.48       99.28      7.19 o 
  16   0  11     1049.83     1034.84     15.38 o 
  18   0  11       53.14       63.05      7.07 o 
  20   0  11        5.67        8.82      8.72 o 
   0   1  11      963.64      982.13     21.19 o 
   1   1  11      142.15      131.25      5.29 o 
   2   1  11      205.21      200.27     11.43 o 
   3   1  11      153.63      167.87      5.26 o 
   4   1  11      802.32      784.63      8.75 o 
   5   1  11      603.23      556.41      6.58 o 
   6   1  11      455.72      464.67      8.21 o 
   7   1  11       41.34       33.82      5.01 o 
   8   1  11      162.20      172.68      5.81 o 
   9   1  11      327.80      314.99      7.31 o 
  10   1  11     1032.71     1008.73     14.00 o 
  11   1  11      181.58      175.42      6.67 o 
  12   1  11      163.52      161.85      4.51 o 
  13   1  11      161.88      166.02      4.74 o 
  14   1  11      231.74      221.03      8.69 o 
  15   1  11       35.23       49.05      5.27 o 
  16   1  11       74.49       85.29      5.05 o 
  17   1  11       96.32      109.97      5.62 o 
  18   1  11      353.30      339.57      6.85 o 
  19   1  11      103.48       97.74      5.86 o 
  20   1  11      100.38       98.88      8.42 o 
   1   2  11     2341.29     2248.42     39.17 o 
   2   2  11     1223.45     1181.08     19.29 o 
   3   2  11      481.62      468.71     15.34 o 
   4   2  11      683.94      652.74     22.60 o 
   5   2  11       22.97       24.43      5.11 o 
   6   2  11      415.26      386.84      9.69 o 
   7   2  11      850.60      820.12     11.05 o 
   8   2  11      383.02      408.50     14.40 o 
   9   2  11      213.26      189.42      5.98 o 
  10   2  11      235.66      211.03      6.41 o 
  11   2  11     1437.74     1421.06     11.07 o 
  12   2  11      268.84      255.51      5.19 o 
  13   2  11      402.10      365.45      5.56 o 
  14   2  11      159.47      137.06      5.48 o 
  15   2  11       70.08       71.09      9.26 o 
  16   2  11        0.37        3.61      5.20 o 
  17   2  11      412.98      397.10      6.85 o 
  18   2  11       37.94       42.43      6.95 o 
  19   2  11       17.11       26.19      8.75 o 
   0   3  11     1268.57     1266.34     40.47 o 
   1   3  11       29.41       44.78      5.59 o 
   2   3  11     2105.29     2062.15     63.05 o 
   3   3  11       15.08       16.57      5.19 o 
   4   3  11     1779.41     1793.90     38.96 o 
   5   3  11      944.54      892.14     26.55 o 
   6   3  11      258.31      254.07     11.31 o 
   7   3  11      689.06      663.11     19.25 o 
   8   3  11       35.45       63.56     11.00 o 
   9   3  11      245.10      235.07      7.48 o 
  10   3  11      167.81      161.46      5.50 o 
  11   3  11      180.10      171.10      8.52 o 
  12   3  11      363.55      375.51     16.23 o 
  13   3  11      271.43      275.22      6.02 o 
  14   3  11      191.16      199.84     10.71 o 
  15   3  11      156.34      143.76      7.43 o 
  16   3  11       79.91       73.66      6.71 o 
  17   3  11       36.40       38.95      5.73 o 
  18   3  11      258.71      243.22      7.37 o 
   1   4  11       24.56       42.52      8.83 o 
   2   4  11       79.32       85.81      5.09 o 
   3   4  11      383.90      359.91      5.86 o 
   4   4  11      717.98      685.26     14.40 o 
   5   4  11      211.06      184.54      5.67 o 
   6   4  11      991.60      948.73     38.62 o 
   7   4  11      164.33      150.11      6.72 o 
   8   4  11      134.23      137.64     10.78 o 
   9   4  11      144.34      157.67      9.12 o 
  10   4  11        5.46        7.89      4.83 o 
  11   4  11       97.57       94.82      6.20 o 
  12   4  11      522.81      479.31     12.66 o 
  13   4  11       78.30       77.25      7.65 o 
  14   4  11       71.12       68.77      8.07 o 
  15   4  11       78.17       82.02      6.22 o 
  16   4  11      112.85      110.21      8.50 o 
  17   4  11      109.01      104.46     11.09 o 
   0   5  11      988.14      952.17     69.91 o 
   1   5  11     1010.13     1012.95     25.15 o 
   2   5  11       40.25       38.41      5.24 o 
   3   5  11      251.54      259.32      9.35 o 
   4   5  11       13.91       16.01      4.93 o 
   5   5  11      190.53      194.01      5.01 o 
   6   5  11       11.02       16.18      5.37 o 
   7   5  11        3.59        4.21     11.09 o 
   8   5  11      481.24      470.76     10.66 o 
   9   5  11      284.10      288.77     17.63 o 
  10   5  11      127.10      118.96     10.89 o 
  11   5  11       45.23       54.01      8.50 o 
  12   5  11      180.42      181.97     14.74 o 
  13   5  11      109.13      106.00      6.91 o 
  14   5  11       19.89       38.60      6.95 o 
  15   5  11       83.40       82.66      8.16 o 
  16   5  11       22.77       23.67     10.74 o 
   1   6  11      131.43      123.89      5.70 o 
   2   6  11      378.98      403.81     17.32 o 
   3   6  11       72.40       77.15      6.50 o 
   4   6  11      104.93      106.75     10.78 o 
   5   6  11        5.25       17.54      7.19 o 
   6   6  11      138.74      137.57      4.75 o 
   7   6  11      457.71      465.03      9.52 o 
   8   6  11      617.28      642.37     12.99 o 
   9   6  11       79.43       83.89     10.66 o 
  10   6  11      148.44      145.15      8.93 o 
  11   6  11       97.21      108.23      6.91 o 
  12   6  11       37.55       38.78      7.05 o 
  13   6  11      116.05      127.46     10.45 o 
   0   7  11      260.56      248.70      9.87 o 
   1   7  11       31.95       49.01      9.39 o 
   2   7  11        5.04       18.75      7.86 o 
   3   7  11      136.90      142.18      7.93 o 
   4   7  11       58.12       69.22      6.02 o 
   5   7  11      130.04      134.95      6.24 o 
   6   7  11      270.16      292.14      8.50 o 
   7   7  11      105.82      100.02      7.52 o 
   8   7  11      318.66      326.85     23.66 o 
   9   7  11       86.32      101.00     11.34 o 
  10   7  11      113.50      111.21     11.29 o 
   1   8  11        1.23        0.88      7.28 o 
   2   8  11       83.65       90.02      9.88 o 
   3   8  11       33.07       32.80      5.98 o 
   4   8  11       17.06        9.94      7.92 o 
   0   0  12     9984.23     9551.82     29.73 o 
   2   0  12      463.17      462.32      9.71 o 
   4   0  12      608.93      644.78      8.20 o 
   6   0  12       78.50       86.63      6.79 o 
   8   0  12      330.17      283.59      8.62 o 
  10   0  12     1255.96     1187.16     55.34 o 
  12   0  12      133.89      131.44      7.13 o 
  14   0  12      356.26      367.49     10.99 o 
  16   0  12      222.76      229.50     10.45 o 
  18   0  12      152.53      147.43      8.70 o 
   1   1  12      793.61      756.16      7.52 o 
   2   1  12      404.15      390.26      8.92 o 
   3   1  12      472.34      467.58      5.89 o 
   4   1  12     1703.90     1664.64     22.26 o 
   5   1  12      454.65      448.90      5.78 o 
   6   1  12       30.23       37.60      5.01 o 
   7   1  12      370.72      387.32     17.46 o 
   8   1  12       43.85       52.52      9.98 o 
   9   1  12      941.24      880.75     10.88 o 
  10   1  12      284.93      261.42      8.00 o 
  11   1  12      294.31      284.77      5.68 o 
  12   1  12      160.61      148.83      4.59 o 
  13   1  12       61.14       66.02      5.08 o 
  14   1  12      228.01      223.20      8.84 o 
  15   1  12       82.52       98.28      4.74 o 
  16   1  12      281.31      296.30      6.60 o 
  17   1  12      282.42      287.56      7.37 o 
  18   1  12       11.45       16.26      5.21 o 
  19   1  12      174.73      155.70      6.86 o 
   0   2  12      408.29      410.80      8.98 o 
   1   2  12      232.20      205.72      5.41 o 
   2   2  12       91.09      110.22     12.28 o 
   3   2  12      198.21      190.20      6.54 o 
   4   2  12      109.77       99.04      7.78 o 
   5   2  12     1649.30     1507.18     34.84 o 
   6   2  12       84.74       79.92      5.20 o 
   7   2  12        9.04       25.21      4.58 o 
   8   2  12      333.39      339.49     12.19 o 
   9   2  12      198.99      209.03      8.92 o 
  10   2  12      190.59      196.39      4.68 o 
  11   2  12      141.86      139.63      4.99 o 
  12   2  12       63.01       52.49      4.90 o 
  13   2  12       98.15      100.95      5.68 o 
  14   2  12      165.39      178.43      9.04 o 
  15   2  12      221.73      219.08      6.19 o 
  16   2  12       43.88       48.25      6.81 o 
  17   2  12       91.15       95.35      5.45 o 
  18   2  12       49.39       54.68      9.39 o 
   1   3  12      106.31      114.19      7.64 o 
   2   3  12       57.52       42.96      5.61 o 
   3   3  12       31.72       24.78      5.87 o 
   4   3  12       38.68       54.64      5.09 o 
   5   3  12      130.33      130.35      5.43 o 
   6   3  12      969.12      909.08     36.95 o 
   7   3  12      284.87      298.83      9.05 o 
   8   3  12        0.96       17.09      5.27 o 
   9   3  12       48.11       43.36      4.86 o 
  10   3  12      323.75      344.16     11.11 o 
  11   3  12       58.00       63.41      7.05 o 
  12   3  12      618.81      600.54     12.45 o 
  13   3  12      173.73      167.61     13.81 o 
  14   3  12      283.99      271.40     12.15 o 
  15   3  12       71.00       80.49      6.25 o 
  16   3  12      182.07      170.49      5.54 o 
  17   3  12       75.88       93.49      7.32 o 
   0   4  12      949.09      912.23     64.17 o 
   1   4  12       25.75       36.86      4.85 o 
   2   4  12       60.32       63.36      5.34 o 
   3   4  12      328.30      330.80      8.71 o 
   4   4  12       23.87       25.46      5.95 o 
   5   4  12       93.79       92.17      7.38 o 
   6   4  12      167.78      152.47      5.17 o 
   7   4  12      723.52      706.04     13.30 o 
   8   4  12      249.19      254.46     10.51 o 
   9   4  12       16.32       22.28      4.93 o 
  10   4  12      622.30      593.44     16.44 o 
  11   4  12       47.47       46.58      8.45 o 
  12   4  12       84.58       93.62      8.24 o 
  13   4  12       53.96       48.55     11.43 o 
  14   4  12      131.12      111.58      5.48 o 
  15   4  12       80.58       80.11     12.08 o 
  16   4  12      151.33      147.21      7.48 o 
   1   5  12      150.24      141.86      7.10 o 
   2   5  12       53.75       53.75      5.09 o 
   3   5  12      115.03      127.55      6.12 o 
   4   5  12      356.65      348.96      5.79 o 
   5   5  12      400.87      405.34     13.64 o 
   6   5  12      375.79      367.76     12.24 o 
   7   5  12      245.62      261.93     13.24 o 
   8   5  12      388.33      380.73      6.23 o 
   9   5  12      161.95      165.74      6.16 o 
  10   5  12       28.41       35.18      6.08 o 
  11   5  12       11.57        6.25      5.05 o 
  12   5  12      133.52      141.48      9.69 o 
  13   5  12       63.00       62.42      5.88 o 
  14   5  12      120.47      111.40      7.32 o 
   0   6  12      432.15      435.97     23.25 o 
   1   6  12      102.23      101.21      5.78 o 
   2   6  12      441.59      465.25     15.59 o 
   3   6  12       58.78       74.05      5.36 o 
   4   6  12       44.35       52.90      6.75 o 
   5   6  12      230.03      235.62     26.82 o 
   6   6  12       26.38       30.07      6.84 o 
   7   6  12       80.59       74.76      7.05 o 
   8   6  12      200.04      205.14      6.03 o 
   9   6  12       44.87       43.30      8.20 o 
  10   6  12       55.25       53.43      6.03 o 
  11   6  12       22.68       37.60      6.39 o 
  12   6  12       20.14       21.84      5.83 o 
   1   7  12      125.09       98.73      5.92 o 
   2   7  12      395.76      387.60      8.34 o 
   3   7  12      369.38      363.46     12.78 o 
   4   7  12      347.27      333.55     15.32 o 
   5   7  12      275.50      249.85     15.11 o 
   6   7  12       46.36       56.87      5.87 o 
   7   7  12       12.88       22.94      7.10 o 
   8   7  12       66.19       71.77     10.39 o 
   2   0  13      682.07      682.92     29.14 o 
   4   0  13      238.34      258.68      9.86 o 
   6   0  13     2379.46     2319.92     18.54 o 
   8   0  13      360.73      360.80      9.26 o 
  10   0  13      208.34      187.14      7.46 o 
  12   0  13       53.56       53.44      7.18 o 
  14   0  13      185.61      163.52      7.98 o 
  16   0  13      301.35      293.18      9.14 o 
  18   0  13       80.44       55.34      7.61 o 
   0   1  13      426.57      404.43     17.07 o 
   1   1  13      174.41      168.38      4.70 o 
   2   1  13      101.55      106.12      5.14 o 
   3   1  13      438.19      446.16      6.44 o 
   4   1  13      846.91      836.37      8.95 o 
   5   1  13      303.76      289.73     10.24 o 
   6   1  13      365.79      358.00     10.48 o 
   7   1  13      524.79      493.31     10.83 o 
   8   1  13      436.04      412.29      6.61 o 
   9   1  13      400.61      381.87     10.24 o 
  10   1  13       80.25       99.32      7.44 o 
  11   1  13       83.45       83.81      4.31 o 
  12   1  13      471.61      459.42      7.92 o 
  13   1  13      400.65      387.30      7.91 o 
  14   1  13       80.64       83.00      5.54 o 
  15   1  13       40.60       51.30      5.36 o 
  16   1  13      198.23      228.57     29.07 o 
  17   1  13        1.39        3.49      6.03 o 
  18   1  13       34.92       36.59     10.61 o 
   1   2  13     1561.47     1480.81     17.39 o 
   2   2  13      502.72      510.06     12.69 o 
   3   2  13      238.02      218.46      6.30 o 
   4   2  13       34.28       43.86      5.95 o 
   5   2  13      134.09      125.53      4.91 o 
   6   2  13      164.08      161.91      6.55 o 
   7   2  13       27.27       41.45      9.76 o 
   8   2  13       36.53       45.60      6.25 o 
   9   2  13      448.92      423.47      9.32 o 
  10   2  13      162.63      163.85      6.96 o 
  11   2  13      883.12      851.64      6.01 o 
  12   2  13       41.17       50.57      5.19 o 
  13   2  13      300.41      298.41      6.82 o 
  14   2  13       67.03       76.36      6.30 o 
  15   2  13      204.29      204.68      5.57 o 
  16   2  13       47.42       53.50     11.00 o 
  17   2  13       11.46       20.89      6.45 o 
   0   3  13      761.33      774.06     32.97 o 
   1   3  13      763.40      712.28     27.96 o 
   2   3  13     1300.81     1295.34     33.82 o 
   3   3  13      123.70      125.58      8.54 o 
   4   3  13      812.36      801.68     24.81 o 
   5   3  13      107.97      116.14      8.92 o 
   6   3  13      695.23      658.06     24.06 o 
   7   3  13      236.08      220.02      6.54 o 
   8   3  13      166.34      171.15      7.13 o 
   9   3  13       48.48       50.44      4.86 o 
  10   3  13      156.19      153.08      7.70 o 
  11   3  13       35.30       39.40      4.86 o 
  12   3  13       68.56       67.49      6.47 o 
  13   3  13      135.55      135.72      5.24 o 
  14   3  13      125.38      106.05      6.95 o 
  15   3  13       87.43       76.17      6.42 o 
  16   3  13        7.08        1.27      6.93 o 
   1   4  13       35.56       46.08      5.27 o 
   2   4  13       70.96       69.25      4.91 o 
   3   4  13       13.36       21.31      5.69 o 
   4   4  13      777.66      760.89     29.95 o 
   5   4  13      172.03      151.66      5.69 o 
   6   4  13      112.24       94.97      6.70 o 
   7   4  13       85.24       84.91      7.35 o 
   8   4  13      181.76      167.04     12.59 o 
   9   4  13       56.69       50.44      5.85 o 
  10   4  13       67.84       81.45      7.73 o 
  11   4  13      127.14      115.64      9.68 o 
  12   4  13       75.30       78.54      5.64 o 
  13   4  13      332.56      315.98      6.80 o 
  14   4  13        3.04        8.02      7.92 o 
  15   4  13       89.65       99.49      9.39 o 
   0   5  13       47.80       63.71     17.66 o 
   1   5  13      496.63      501.69     19.67 o 
   2   5  13       86.06       89.13      5.80 o 
   3   5  13       54.97       62.10      5.29 o 
   4   5  13       11.74       15.27      8.64 o 
   5   5  13       78.95       83.61      6.75 o 
   6   5  13       75.13       66.91      5.57 o 
   7   5  13        8.80       30.33      9.09 o 
   8   5  13       36.60       50.51     10.45 o 
   9   5  13      300.98      290.21     10.45 o 
  10   5  13      375.65      375.44     12.70 o 
  11   5  13      216.28      206.59     10.75 o 
  12   5  13       58.71       61.65      6.76 o 
  13   5  13       13.82        3.70      7.28 o 
   1   6  13      189.04      180.80      6.34 o 
   2   6  13      117.06      118.86     10.43 o 
   3   6  13       46.91       35.76      6.32 o 
   4   6  13       66.94       70.99      7.05 o 
   5   6  13      111.43      101.95      7.00 o 
   6   6  13       21.53       35.57     12.22 o 
   7   6  13        5.64        2.95      9.05 o 
   8   6  13      284.64      292.13     13.98 o 
   9   6  13      212.94      216.92     11.39 o 
  10   6  13       50.82       56.40      5.57 o 
   0   7  13       11.43       29.58     10.20 o 
   1   7  13      112.66      118.45      9.51 o 
   2   7  13       52.69       64.28      9.08 o 
   3   7  13       71.58       54.76      7.43 o 
   4   7  13      308.79      249.51     11.01 o 
   5   7  13       31.48       29.50      7.41 o 
   0   0  14      852.67      808.00     13.83 o 
   2   0  14        8.28       23.54      6.91 o 
   4   0  14      760.97      709.39      7.79 o 
   6   0  14      371.15      372.07      7.68 o 
   8   0  14      158.16      176.31      8.95 o 
  10   0  14      715.45      706.44     10.47 o 
  12   0  14       35.96       30.09      6.53 o 
  14   0  14      210.35      197.47      8.75 o 
  16   0  14      169.36      171.06      9.06 o 
   1   1  14       15.04        9.51      6.46 o 
   2   1  14      187.41      192.88      6.67 o 
   3   1  14      656.34      636.88     15.85 o 
   4   1  14      114.01      124.58      7.39 o 
   5   1  14       10.20       11.40      4.79 o 
   6   1  14        9.29        9.47      4.48 o 
   7   1  14      320.06      320.21      5.80 o 
   8   1  14       54.19       63.58      6.07 o 
   9   1  14      518.48      498.12      6.52 o 
  10   1  14        1.01        3.53      5.82 o 
  11   1  14      173.37      173.17      6.26 o 
  12   1  14      527.25      510.28      5.82 o 
  13   1  14      242.02      233.04      7.29 o 
  14   1  14      342.29      325.13      5.72 o 
  15   1  14       84.68       82.09      5.66 o 
  16   1  14        9.50       10.58      5.42 o 
   0   2  14      806.88      782.40     58.72 o 
   1   2  14       61.20       77.35      6.65 o 
   2   2  14      211.12      207.59      8.18 o 
   3   2  14      181.31      178.64      5.27 o 
   4   2  14       31.77       42.52      6.71 o 
   5   2  14      404.01      374.23      5.52 o 
   6   2  14      139.92      126.82      5.52 o 
   7   2  14       11.96       11.57      6.93 o 
   8   2  14      129.27      125.77      5.88 o 
   9   2  14      399.50      381.45      6.66 o 
  10   2  14      235.00      239.47      7.64 o 
  11   2  14       97.44       94.03      5.13 o 
  12   2  14      210.43      210.78      5.26 o 
  13   2  14        2.50       12.49      5.42 o 
  14   2  14       38.10       34.51      5.63 o 
  15   2  14      148.89      148.07      6.58 o 
  16   2  14        6.59       22.48     11.30 o 
   1   3  14      251.98      228.26      5.33 o 
   2   3  14      373.86      352.00     15.96 o 
   3   3  14      404.70      380.93     14.06 o 
   4   3  14      375.75      343.24      8.15 o 
   5   3  14       30.78       26.05      5.50 o 
   6   3  14      381.17      396.31     16.78 o 
   7   3  14      289.12      287.43      8.16 o 
   8   3  14      300.05      308.05     10.71 o 
   9   3  14        3.58       11.32      4.90 o 
  10   3  14       10.33       23.31      5.87 o 
  11   3  14      101.52       90.06      6.06 o 
  12   3  14       44.65       52.36      6.14 o 
  13   3  14      191.89      198.36     12.25 o 
  14   3  14        7.19        6.55      7.03 o 
  15   3  14       37.89       40.52      8.67 o 
   0   4  14      442.13      377.77     18.69 o 
   1   4  14      335.14      354.11     11.13 o 
   2   4  14      327.99      309.81      7.65 o 
   3   4  14      448.45      433.95     16.76 o 
   4   4  14      300.96      295.93     10.24 o 
   5   4  14       70.47       70.38      5.97 o 
   6   4  14      138.42      134.81      6.13 o 
   7   4  14       34.29       54.70      6.63 o 
   8   4  14        8.00       16.73      7.12 o 
   9   4  14       74.22       80.10      6.77 o 
  10   4  14      342.58      315.37     17.21 o 
  11   4  14      100.86       97.10     10.45 o 
  12   4  14       83.42       82.73      6.42 o 
  13   4  14       63.66       77.94      7.25 o 
   1   5  14      112.14      137.69     12.73 o 
   2   5  14       73.84       77.82      6.00 o 
   3   5  14      379.49      346.45      8.20 o 
   4   5  14       84.32       78.05      6.26 o 
   5   5  14       91.49       86.68      7.10 o 
   6   5  14      111.12      117.57      6.06 o 
   7   5  14       82.74       85.64      6.93 o 
   8   5  14        5.31       17.47      6.81 o 
   9   5  14       75.59       70.97      6.49 o 
  10   5  14       62.23       80.50      6.50 o 
  11   5  14      352.84      343.41      9.55 o 
   0   6  14      567.16      539.56     11.43 o 
   1   6  14      101.69      106.29      7.22 o 
   2   6  14       14.66       23.41      7.23 o 
   3   6  14      135.15      123.71      6.58 o 
   4   6  14      107.99      104.75      6.70 o 
   5   6  14      356.83      323.43     17.05 o 
   6   6  14      323.51      306.91     16.21 o 
   7   6  14       12.60       13.47      6.45 o 
   8   6  14      214.92      198.97      6.93 o 
   2   0  15      232.38      255.41     27.38 o 
   4   0  15      677.47      646.94     23.25 o 
   6   0  15       57.41       57.53      7.24 o 
   8   0  15       11.01       20.04      7.19 o 
  10   0  15       93.68       89.74     10.30 o 
  12   0  15      351.77      342.38     12.76 o 
  14   0  15      219.56      208.51     10.85 o 
   0   1  15      128.64      115.30     18.69 o 
   1   1  15      135.81      133.10     10.24 o 
   2   1  15     1336.39     1289.33     19.22 o 
   3   1  15      823.80      779.68     18.91 o 
   4   1  15      105.64      108.42      7.85 o 
   5   1  15      420.15      395.07     15.13 o 
   6   1  15      125.28      115.94      5.80 o 
   7   1  15      148.77      156.73      7.86 o 
   8   1  15      159.14      168.92      6.10 o 
   9   1  15       71.03       83.33      6.42 o 
  10   1  15       42.42       56.07      6.58 o 
  11   1  15      108.52      107.83      4.87 o 
  12   1  15       81.36       66.50      4.79 o 
  13   1  15       86.45       74.31      5.68 o 
  14   1  15       28.50       27.91      5.54 o 
  15   1  15        3.93       11.58      6.46 o 
   1   2  15      789.30      744.41     23.20 o 
   2   2  15       26.01       34.84     10.69 o 
   3   2  15       41.82       46.94      5.58 o 
   4   2  15      283.82      275.32      6.30 o 
   5   2  15       74.48       70.47      5.68 o 
   6   2  15       50.33       62.65      6.46 o 
   7   2  15      298.89      289.41      6.18 o 
   8   2  15      146.02      149.12      8.37 o 
   9   2  15      681.48      661.83     18.23 o 
  10   2  15      168.75      161.91      7.27 o 
  11   2  15       71.88       73.86      4.97 o 
  12   2  15      150.39      146.99      5.75 o 
  13   2  15       51.09       50.96      5.00 o 
  14   2  15      229.55      223.32     10.40 o 
   0   3  15      196.37      205.38      9.16 o 
   1   3  15       63.81       64.22      9.11 o 
   2   3  15      327.98      314.07     12.02 o 
   3   3  15       57.68       49.40      6.29 o 
   4   3  15       20.39       28.60      6.12 o 
   5   3  15       79.14       79.58      7.82 o 
   6   3  15       71.18       71.77      6.72 o 
   7   3  15      109.83      118.62     13.89 o 
   8   3  15      447.34      399.37     15.04 o 
   9   3  15      196.82      176.07      9.22 o 
  10   3  15       32.90       52.32      6.99 o 
  11   3  15       88.90       94.11      6.15 o 
  12   3  15       35.07       28.82      7.98 o 
  13   3  15      185.09      177.20      7.61 o 
   1   4  15      138.45      135.24      7.01 o 
   2   4  15       14.22       27.18      9.30 o 
   3   4  15      123.58      115.38     13.21 o 
   4   4  15      174.77      173.95     10.71 o 
   5   4  15       49.51       30.81      5.67 o 
   6   4  15      360.41      351.76      6.29 o 
   7   4  15      256.92      264.05     11.72 o 
   8   4  15       45.42       43.60      6.46 o 
   9   4  15       73.72       74.39      5.39 o 
  10   4  15      191.90      178.36     15.38 o 
  11   4  15       87.72       91.02      6.53 o 
   0   5  15       13.21        4.78      7.73 o 
   1   5  15       39.03       29.60      6.04 o 
   2   5  15       86.69      116.59     10.97 o 
   3   5  15      324.45      293.08      8.54 o 
   4   5  15      103.35      113.48      6.61 o 
   5   5  15      214.50      181.15      9.22 o 
   6   5  15      146.75      123.85      7.22 o 
   7   5  15       86.17       77.89      7.11 o 
   8   5  15      162.28      140.79     10.28 o 
   9   5  15       15.65       21.37      7.28 o 
   1   6  15       94.01       79.19     12.07 o 
   2   6  15      267.21      249.75      8.13 o 
   3   6  15       50.04       41.22      7.35 o 
   4   6  15      147.56      128.50      7.18 o 
   0   0  16      200.35      236.37     12.95 o 
   2   0  16      261.23      228.14      6.76 o 
   4   0  16      108.04      104.77      7.71 o 
   6   0  16       77.58       81.13     17.96 o 
   8   0  16      299.38      278.44     10.09 o 
  10   0  16      190.95      183.44     18.99 o 
  12   0  16      184.88      167.43     12.68 o 
   1   1  16      190.27      177.25      5.94 o 
   2   1  16        4.27        7.87      5.68 o 
   3   1  16      412.24      398.64      7.28 o 
   4   1  16        7.97        6.30      5.73 o 
   5   1  16       83.05       81.84      8.37 o 
   6   1  16      144.71      138.29      7.05 o 
   7   1  16       13.67        6.41      6.16 o 
   8   1  16      235.02      264.10     24.11 o 
   9   1  16      142.30      133.96      6.24 o 
  10   1  16      149.96      137.98      6.22 o 
  11   1  16        3.22       -3.68      5.67 o 
  12   1  16       40.23       45.97      7.77 o 
  13   1  16       20.81       16.69      5.68 o 
   0   2  16      815.51      794.21     11.33 o 
   1   2  16      781.88      731.79     18.36 o 
   2   2  16      143.68      144.07      6.66 o 
   3   2  16       33.89       21.48      6.40 o 
   4   2  16       70.86       73.67      5.88 o 
   5   2  16       69.36       76.89      5.95 o 
   6   2  16       25.75       25.35      5.83 o 
   7   2  16      160.77      157.63     14.62 o 
   8   2  16      214.81      191.49      5.94 o 
   9   2  16      412.46      356.01     12.19 o 
  10   2  16      272.78      267.58      5.83 o 
  11   2  16        2.34       12.37      6.16 o 
  12   2  16      436.35      367.01      7.99 o 
   1   3  16       33.42       43.61      6.62 o 
   2   3  16       17.47       26.78      5.81 o 
   3   3  16      143.52      135.88     11.43 o 
   4   3  16      287.79      283.83     17.63 o 
   5   3  16       43.17       59.61      6.20 o 
   6   3  16      147.85      148.54      7.44 o 
   7   3  16      212.67      191.89      9.35 o 
   8   3  16       83.46       96.73      7.94 o 
   9   3  16       57.02       55.76      5.97 o 
  10   3  16      217.28      185.89      7.44 o 
  11   3  16       38.38       34.58      6.16 o 
   0   4  16      320.79      286.98      9.27 o 
   1   4  16       90.72       97.38     10.49 o 
   2   4  16      107.01      104.94      9.56 o 
   3   4  16       65.46       70.53      6.24 o 
   4   4  16      185.17      163.78      6.44 o 
   5   4  16      134.60      143.12      9.05 o 
   6   4  16      223.60      202.68      6.32 o 
   7   4  16       42.64       41.03      6.71 o 
   8   4  16       11.86       10.06      6.79 o 
   9   4  16       83.36       81.20     15.55 o 
   1   5  16      121.58      106.67      6.65 o 
   2   5  16       41.52       39.63      6.58 o 
   3   5  16        8.85       18.84      7.52 o 
   4   5  16       28.80       20.51      8.37 o 
   5   5  16      108.21      100.37      7.85 o 
   6   5  16      117.65      115.13     11.30 o 
   2   0  17       96.26       96.29     21.19 o 
   4   0  17       23.91       29.88      9.37 o 
   6   0  17      376.25      336.14     15.31 o 
   8   0  17      342.26      313.43     10.41 o 
  10   0  17      173.14      126.41     15.90 o 
   0   1  17      148.96      134.22      9.68 o 
   1   1  17      183.54      182.45      8.57 o 
   2   1  17      217.09      196.34     11.77 o 
   3   1  17      201.26      207.94      6.88 o 
   4   1  17       69.73       70.35      5.12 o 
   5   1  17       75.30       71.12      6.42 o 
   6   1  17       44.70       42.47      6.25 o 
   7   1  17       48.55       45.22      8.21 o 
   8   1  17       99.03      113.38      6.99 o 
   9   1  17      341.98      309.68     13.04 o 
  10   1  17       49.63       41.14      7.24 o 
  11   1  17      146.92      133.38      7.35 o 
   1   2  17      625.01      544.63     23.45 o 
   2   2  17      120.98      115.35      5.87 o 
   3   2  17      225.87      217.03      8.57 o 
   4   2  17       55.81       57.13      6.84 o 
   5   2  17       77.34       78.23      6.88 o 
   6   2  17      106.89      105.24      5.85 o 
   7   2  17       24.77       36.21      6.30 o 
   8   2  17        1.52       21.14      9.07 o 
   9   2  17       70.93       66.04      7.35 o 
  10   2  17       84.81       72.05      6.38 o 
   0   3  17       66.04       59.32     11.33 o 
   1   3  17       84.39       78.04      7.01 o 
   2   3  17       26.04       27.53      5.71 o 
   3   3  17      158.46      149.27      7.26 o 
   4   3  17      225.09      221.18     13.54 o 
   5   3  17      140.19      132.43      7.85 o 
   6   3  17       67.60       60.07     10.19 o 
   7   3  17      178.98      166.02      6.89 o 
   8   3  17        3.38       12.87      6.65 o 
   9   3  17       35.29       39.02     10.60 o 
   1   4  17      151.02      135.01      9.49 o 
   2   4  17       64.83       49.15      6.02 o 
   3   4  17      140.05      135.94     15.76 o 
   4   4  17      435.44      387.77     10.58 o 
   5   4  17        0.65        2.28      7.60 o 
   6   4  17      166.86      141.28      7.17 o 
   0   0  18      782.64      675.54     16.19 o 
   2   0  18      273.94      262.38     29.73 o 
   4   0  18      104.93       97.92     19.43 o 
   6   0  18      219.36      191.77     15.90 o 
   8   0  18      216.29      181.00      9.33 o 
   1   1  18       80.32       72.69      5.39 o 
   2   1  18      108.41       98.50      9.77 o 
   3   1  18      195.04      161.27      5.63 o 
   4   1  18       77.41       81.41      7.22 o 
   5   1  18      105.28       95.27     10.63 o 
   6   1  18      140.91      144.82      6.69 o 
   7   1  18      149.18      131.69      6.21 o 
   8   1  18        9.33       13.59      5.99 o 
   0   2  18      330.59      283.21     10.89 o 
   1   2  18       40.55       33.48      7.58 o 
   2   2  18        2.69        4.30      5.72 o 
   3   2  18      342.74      281.79     16.78 o 
   4   2  18       16.30        9.13      7.17 o 
   5   2  18       72.60       53.59      6.63 o 
   6   2  18       21.59       26.40      6.02 o 
   7   2  18      144.14      139.65      7.65 o 
   1   3  18       53.75       53.58      7.56 o 
   2   3  18       19.05       27.12      6.45 o 
   3   3  18       57.50       56.91      7.69 o 
   4   3  18       71.47       43.48      7.47 o 
   5   3  18       30.86       17.07     14.72 o 
   2   0  19       44.81       52.48      8.54 o 
   4   0  19       34.28       27.02     10.51 o 
   0   1  19       44.55       66.90     11.77 o 
   1   1  19      256.87      192.71      8.45 o 
   2   1  19       95.80       74.38      6.81 o 
   3   1  19        9.86       10.15      6.55 o 
                                                 
